# Supplementary material for: Comparative analysis of functional diversity of rumen microbiome in bison and beef heifers
Source: Appl Environ Microbiol. 2023 Dec 6;89(12):e01320-23. doi: 10.1128/aem.01320-23 (PMC10734544; doi:10.1128/aem.01320-23)
Supplement: Supplemental file 1 — Bison_vs_Day0.DESeq2.GSEA_noMetazoa_noplants. [file aem.01320-23-s0001.xlsx]

## Sheet: Enriched_GO_MF
Supplementary Excel File1:Detailed results of functional enrichment analysis for Bison vs heifer (Day 0).
	GO_MF		pval	padj	log2err	ES	NES	Enrichment	minus_log10_padj	Genecount	Gene IDs	GO_ID
	GO:0008788:alpha,alpha-phosphotrehalase activity		4.52558e-13	5.21347e-11	0.932595	-0.588273	-3.40749	Down-regulated	10.2829	54	Day0_k93_574770.t0[+0]1008-2436;Day27_k93_1898639[+2]2018-3647;Day27_k93_846802[+0]0-474;Day27_k93_1885650[+0]1200-2841;Day0_k93_1040565[+1]1-1108;Day0_k93_185332[+0]2019-3648;Day27_k93_1975786[+1]1546-3145;Day0_k93_963859[+0]0-1563;Day0_k93_1243892[+0]0-435;Day27_k93_1103338[+0]0-1551;Day27_k93_421134[+2]1088-1301;Day27_k93_1651078[+1]424-1459;Day27_k93_20611[+0]0-1617;Day27_k93_1060321[+1]1-106…	GO:0008788
	GO:0015574:trehalose transmembrane transporter activity		1.06988e-12	1.07174e-10	0.91012	-0.539234	-3.31257	Down-regulated	9.96991	67	Day0_k93_574770.t0[+0]0-990;Day27_k93_1898639[+0]0-1944;Day27_k93_1885650[+0]0-1191;Day0_k93_185332[+1]1-1978;Day0_k93_1300725[+0]138-1506;Day27_k93_1975786[+2]2-1436;Bison_k93_76619[+1]100-592;Day27_k93_2085661[+1]34-760;Day0_k93_76888[+2]53-1238;Day27_k93_421134[+1]1-1075;Day27_k93_1651078[+0]0-303;Day27_k93_129957[+0]198-2196;Day27_k93_1884250[+0]0-663;Day27_k93_748037[+2]2-599;Day27_k93_55756…	GO:0015574
	GO:0022872:protein-N(PI)-phosphohistidine-mannitol phosphotransferase system transmembrane transporter activity		1.66615e-12	1.53552e-10	0.91012	-0.496151	-3.17887	Down-regulated	9.81374	82	Day0_k93_1789504[+1]1-619;Day27_k93_677987.t0[+0]138-1536;Day0_k93_693710[+0]0-654;Day0_k93_1510124[+0]117-1998;Day27_k93_10026[+0]0-618;Day0_k93_1089411[+2]2-575;Day0_k93_1562301[+1]277-1669;Day0_k93_1562301[+0]1749-2127;Day0_k93_564363[+1]1-499;Day0_k93_226432[+1]1-1309;Day0_k93_260207.t0[+0]0-252;Day0_k93_1768748[+0]0-1734;Day0_k93_1727125[+1]1-1195;Day0_k93_1368844[+1]76-1456;Day0_k93_1084321…	GO:0022872
	GO:0004129:cytochrome-c oxidase activity		9.07931e-11	5.65371e-09	0.839089	-0.737534	-3.16875	Down-regulated	8.24767	22	Day0_k93_185748[+0]786-1050;Day27_k93_1960915[+2]689-920;Day27_k93_307198[+0]441-705;Day0_k93_336028[+0]516-774;Day27_k93_1812716[+1]490-940;Day27_k93_1812716[+1]19-397;Day0_k93_896575[+0]0-552;Day27_k93_763866.t0[+1]1-268;Day27_k93_325498[+2]2-1580;Day0_k93_464046[+2]218-1160;Day0_k93_464046[+0]1212-1518;Day0_k93_535170[+2]2-1580;Day0_k93_1778917[+2]689-920;Day27_k93_450239[+2]2-1109;Day27_k93_4…	GO:0004129
	GO:0008662:1-phosphofructokinase activity		3.34438e-09	1.6751e-07	0.774939	-0.450851	-2.88725	Down-regulated	6.77596	80	Day27_k93_365953[+1]709-1603;Day0_k93_624217[+1]1-532;Day0_k93_130602[+2]2-527;Day27_k93_1386236[+1]31-592;Day0_k93_41096[+0]306-1191;Day0_k93_105189[+0]0-597;Day0_k93_1755979[+0]0-828;Day27_k93_1873857[+2]398-1532;Day27_k93_106837[+2]2-359;Day0_k93_278166[+2]2-548;Day0_k93_1628889[+0]0-918;Day0_k93_58579[+0]0-999;Day0_k93_443594.t0[+0]0-267;Day27_k93_65268[+0]0-339;Day0_k93_1790218.t0[+1]82-1042…	GO:0008662
	GO:0015098:molybdate ion transmembrane transporter activity		5.92553e-08	2.52823e-06	0.719513	-0.495331	-2.79344	Down-regulated	5.59718	50	Bison_k93_6165[+1]886-1159;Day0_k93_90440[+0]318-1176;Day0_k93_977693[+0]894-1197;Day27_k93_1013281.t0[+1]1000-1525;Bison_k93_281206[+0]126-426;Day0_k93_1182016.t0[+1]1000-1294;Day0_k93_1642875[+0]1008-1233;Day0_k93_217165[+2]644-968;Day0_k93_1325943.t0[+2]902-1142;Day0_k93_1798600[+0]0-501;Day0_k93_1386375[+0]0-426;Day0_k93_25960[+2]1043-1346;Day27_k93_1421265.t0[+1]871-1321;Day0_k93_1591169[+1]…	GO:0015098
	GO:0008965:phosphoenolpyruvate-protein phosphotransferase activity		9.05336e-16	1.3906e-13	1.01754	-0.327972	-2.77749	Down-regulated	12.8568	330	Day27_k93_429727.t0[+2]2-1667;Day0_k93_1645547[+2]284-494;Bison_k93_102865.t0[+0]588-936;Day27_k93_1998839.t0[+2]797-1838;Day27_k93_1434609[+0]0-900;Bison_k93_188549[+0]936-2511;Day27_k93_1748563.t0[+1]28-1531;Day0_k93_1048966[+0]687-2388;Day27_k93_1621474[+0]687-2388;Day27_k93_1188544[+0]0-264;Day0_k93_1550518.t0[+0]0-1056;Day27_k93_731043[+2]2-1271;Bison_k93_207942[+2]2-869;Bison_k93_267385.t0[…	GO:0008965
	GO:0022877:protein-N(PI)-phosphohistidine-fructose phosphotransferase system transporter activity		1.83235e-11	1.27931e-09	0.863415	-0.360505	-2.76062	Down-regulated	8.89302	183	Day27_k93_365953[+2]1637-3629;Day0_k93_1048966[+2]2-287;Day27_k93_1621474[+2]2-287;Bison_k93_267385.t0[+0]0-546;Day0_k93_624217[+2]545-2477;Bison_k93_306955.t0[+2]2-986;Bison_k93_161908[+2]2-653;Day0_k93_1008929[+1]1-415;Day27_k93_2133704[+0]0-1074;Bison_k93_74774.t0[+1]1-778;Bison_k93_45066.t0[+0]237-945;Bison_k93_335395.t0[+2]2-449;Day0_k93_349600[+0]0-972;Bison_k93_485935[+0]0-822;Day27_k93_18…	GO:0022877
	GO:0005351:carbohydrate:proton symporter activity		2.84051e-11	1.92487e-09	0.863415	-0.349255	-2.70547	Down-regulated	8.7156	191	Day27_k93_365953[+2]1637-3629;Day0_k93_1048966[+2]2-287;Day27_k93_1621474[+2]2-287;Bison_k93_267385.t0[+0]0-546;Day0_k93_624217[+2]545-2477;Bison_k93_306955.t0[+2]2-986;Bison_k93_161908[+2]2-653;Day27_k93_2133704[+0]0-1074;Bison_k93_74774.t0[+1]1-778;Bison_k93_45066.t0[+0]237-945;Bison_k93_335395.t0[+2]2-449;Day0_k93_349600[+0]0-972;Bison_k93_485935[+0]0-822;Day0_k93_1558332[+1]1-592;Day27_k93_18…	GO:0005351
	GO:0050215:propanediol dehydratase activity		1.81523e-07	7.21085e-06	0.690132	-0.439317	-2.69878	Down-regulated	5.14201	67	Bison_k93_427611[+0]411-1053;Bison_k93_427611[+0]0-390;Day0_k93_1678825[+1]739-1387;Day0_k93_481415[+0]273-744;Day0_k93_481415[+0]0-228;Bison_k93_522078[+1]811-1114;Day0_k93_940492[+1]706-1303;Day0_k93_260275.t0[+2]1706-2303;Day0_k93_754276[+0]0-234;Day0_k93_1392536[+1]52-517;Day27_k93_136075[+1]1-505;Day27_k93_1988968[+1]139-604;Day0_k93_252900[+1]1-484;Bison_k93_424140[+0]0-327;Day27_k93_139792…	GO:0050215
	GO:0009973:adenylyl-sulfate reductase activity		3.59655e-06	0.000107616	0.627257	-0.719258	-2.61521	Down-regulated	3.96812	13	Day27_k93_1995612[+2]146-2111;Day0_k93_1570728[+1]730-2725;Day0_k93_1570728[+0]234-708;Day27_k93_890654[+0]819-2823;Day0_k93_71906.t0[+1]1-493;Day27_k93_1115212[+1]730-2725;Day27_k93_1115212[+0]234-708;Day0_k93_207820[+0]819-2547;Day27_k93_796465[+0]819-2547;Day0_k93_1021685.t0[+1]523-2527;Day0_k93_1021685.t0[+1]1-502;Day27_k93_1784570[+1]523-2527;Day27_k93_1784570[+1]1-502	GO:0009973
	GO:0018551:hydrogensulfite reductase activity		6.67142e-06	0.000189765	0.610527	-0.500123	-2.60099	Down-regulated	3.72178	37	Bison_k93_501713[+0]522-1668;Bison_k93_501713[+0]0-504;Bison_k93_114883[+1]1-808;Day0_k93_352510[+2]86-1406;Day0_k93_352510[+2]1424-2570;Bison_k93_450316[+1]1-304;Day0_k93_492391[+1]91-1405;Day0_k93_492391[+0]1422-2568;Day27_k93_1310662[+1]91-1405;Day27_k93_1310662[+0]1422-2568;Day27_k93_631943[+2]2-335;Day27_k93_1702309[+1]67-1387;Day27_k93_1702309[+1]1405-2551;Day27_k93_213714[+0]522-1668;Day27…	GO:0018551
	GO:0003989:acetyl-CoA carboxylase activity		3.5714e-07	1.30611e-05	0.674963	-0.369213	-2.52135	Down-regulated	4.88402	103	Day27_k93_2016893[+1]1-703;Day0_k93_152308[+0]0-477;Day27_k93_605636[+1]2719-4066;Day27_k93_605636[+1]1750-2254;Day0_k93_1165395.0[+1]688-1504;Day0_k93_116993[+1]1-1216;Day0_k93_116993[+0]1251-2130;Day27_k93_1764438[+2]623-1439;Day27_k93_922702.t0[+2]1796-3152;Day27_k93_922702.t0[+1]1276-1783;Bison_k93_533397[+0]0-645;Bison_k93_422401.t0[+1]1-358;Day0_k93_1153175[+0]177-1488;Day0_k93_1153175[+1]1…	GO:0003989
	GO:0051060:pullulanase activity		1.34171e-06	4.41614e-05	0.643552	-0.403526	-2.49271	Down-regulated	4.35496	71	Day0_k93_1659501[+1]25-2863;Day0_k93_194472[+1]1-3289;Day0_k93_1011179.t0[+0]0-1299;Day0_k93_1213234[+2]35-3161;Day0_k93_598793[+1]1-3115;Day0_k93_957957[+0]0-1833;Bison_k93_322460.t0[+2]2-650;Day27_k93_205324.t0[+2]2-1433;Day27_k93_1582418[+0]0-312;Day0_k93_497058[+2]2-1823;Day27_k93_429102[+2]218-1565;Day0_k93_809123.t0[+0]0-1368;Day27_k93_473829.t0[+1]1-1585;Day0_k93_374496[+1]1-2719;Day27_k93…	GO:0051060
	GO:0009024:tagatose-6-phosphate kinase activity		2.30077e-06	7.36247e-05	0.627257	-0.388582	-2.42391	Down-regulated	4.13298	74	Day0_k93_624217[+1]1-532;Day0_k93_130602[+2]2-527;Day27_k93_1386236[+1]31-592;Day27_k93_106837[+2]2-359;Day0_k93_1628889[+0]0-918;Day0_k93_58579[+0]0-999;Day0_k93_443594.t0[+0]0-267;Bison_k93_92203[+0]0-543;Day27_k93_65268[+0]0-339;Bison_k93_496172.t0[+2]2-917;Day27_k93_1676920.t0[+2]26-941;Day27_k93_996835[+0]0-744;Day0_k93_1094232[+1]136-1057;Day0_k93_1132924[+2]2-905;Bison_k93_238408[+0]0-492;…	GO:0009024
	GO:0004133:glycogen debranching enzyme activity		5.72952e-05	0.00140434	0.557332	-0.43564	-2.40278	Down-regulated	2.85253	43	Day0_k93_957957[+0]0-1833;Day0_k93_809123.t0[+0]0-1368;Day27_k93_1278153[+0]0-2256;Day0_k93_364243.t0[+2]2-1481;Day0_k93_504218[+2]2-1646;Day27_k93_1656180[+2]2-584;Day27_k93_737843.t0[+1]1693-3694;Day27_k93_1696230.t0[+0]0-894;Day27_k93_1152684[+0]0-1521;Day0_k93_894461[+1]1-1543;Day27_k93_382152[+1]1-466;Day0_k93_1325553.t0[+2]2-1016;Day27_k93_1279184.t0[+2]119-341;Day27_k93_1808543[+2]2-368;Da…	GO:0004133
	GO:0050454:coenzyme F420 hydrogenase activity		8.12573e-10	4.56627e-08	0.801216	-0.283499	-2.36761	Down-regulated	7.34044	295	Bison_k93_86601[+0]0-678;Day27_k93_2098497[+0]48-891;Bison_k93_152085[+0]0-1146;Bison_k93_152085[+2]1733-2513;Bison_k93_104869[+1]1-775;Bison_k93_166923[+0]0-1029;Bison_k93_166923[+2]1499-2039;Day0_k93_1857720[+1]178-496;Day27_k93_1358313[+1]1-349;Day0_k93_1103778.t0[+0]0-1230;Day0_k93_1116275[+1]1-586;Bison_k93_29373[+0]120-939;Bison_k93_487188[+1]1-520;Day27_k93_1832369.t0[+0]0-336;Day0_k93_186…	GO:0050454
	GO:0015572:N-acetylglucosamine transmembrane transporter activity		0.000139201	0.00294237	0.518848	-0.614053	-2.34362	Down-regulated	2.5313	15	Day0_k93_905590[+2]1133-2570;Day27_k93_2055775.t0[+2]425-1868;Day0_k93_1784482[+2]2-1238;Day0_k93_561944[+2]155-1580;Day0_k93_986861[+0]0-969;Day0_k93_560352[+0]0-981;Day0_k93_1106000.t0[+1]1-772;Day0_k93_804161[+2]425-1073;Day0_k93_351043[+0]0-597;Day27_k93_678382.t0[+0]0-342;Day27_k93_511303.t0[+1]217-991;Bison_k93_85435.t0[+0]0-324;Day0_k93_557093[+0]0-552;Day0_k93_571315[+0]0-603;Day27_k93_85…	GO:0015572
	GO:0047111:formate dehydrogenase (cytochrome-c-553) activity		5.89918e-05	0.00142285	0.557332	-0.544802	-2.3407	Down-regulated	2.84684	22	Day0_k93_190742[+1]1-793;Day0_k93_1759378[+1]52-1396;Day0_k93_108547[+0]486-1824;Day27_k93_1002297[+2]2-1949;Bison_k93_59214[+2]2-638;Day27_k93_602615[+2]701-3098;Day27_k93_602615[+2]86-653;Bison_k93_515356[+1]1-793;Day0_k93_1212060[+2]641-3071;Day0_k93_1212060[+2]26-593;Day27_k93_403595[+2]641-3071;Day27_k93_403595[+2]26-593;Bison_k93_279890[+0]486-1035;Bison_k93_477023.t0[+0]0-426;Day0_k93_8142…	GO:0047111
	GO:0008983:protein-glutamate O-methyltransferase activity		1.1765e-05	0.000326584	0.593325	-0.351785	-2.30615	Down-regulated	3.48601	89	Day27_k93_1240723[+1]1-763;Day0_k93_1270405[+0]1851-2358;Day27_k93_2127513.t0[+0]0-717;Day0_k93_298997[+1]1186-1957;Day27_k93_1961952[+2]1313-1745;Day27_k93_997878[+2]1187-1958;Day27_k93_1735350[+2]2-782;Bison_k93_249968[+2]2-647;Day0_k93_1538134[+2]1382-1916;Day0_k93_989315.0[+2]2-818;Day0_k93_1637536[+1]1-742;Day0_k93_555668[+0]768-1542;Day27_k93_375783[+1]1105-1543;Day27_k93_1143020[+2]1169-18…	GO:0008983
	GO:0008984:protein-glutamate methylesterase activity		8.29461e-07	2.89557e-05	0.659444	-0.305977	-2.27681	Down-regulated	4.53827	153	Bison_k93_19277.t0[+2]1616-2687;Day0_k93_730278.t0[+0]0-1101;Day0_k93_314629.t0[+2]452-833;Bison_k93_222817[+0]204-1278;Day27_k93_1797601[+0]204-1278;Bison_k93_54414[+1]1-922;Day0_k93_746562[+0]0-801;Bison_k93_411664[+0]207-1293;Day0_k93_1749507[+2]2-593;Day27_k93_1011507[+2]56-1220;Day27_k93_1735350[+0]810-2064;Day27_k93_2109040[+0]0-771;Day0_k93_1120627[+0]0-1029;Day0_k93_873728[+0]0-525;Day27_…	GO:0008984
	GO:0050568:protein-glutamine glutaminase activity		1.35192e-07	5.46461e-06	0.690132	-0.29236	-2.25848	Down-regulated	5.26244	196	Bison_k93_19277.t0[+2]1616-2687;Day0_k93_730278.t0[+0]0-1101;Day0_k93_314629.t0[+2]452-833;Bison_k93_222817[+0]204-1278;Bison_k93_222817[+0]4551-5037;Day27_k93_1797601[+0]204-1278;Day27_k93_1797601[+0]4551-5037;Day0_k93_298298[+2]449-938;Bison_k93_54414[+1]1-922;Day0_k93_584225.t0[+0]3261-3750;Bison_k93_529362[+0]1932-2418;Day0_k93_746562[+0]0-801;Bison_k93_411664[+0]207-1293;Day0_k93_1587731.t0[…	GO:0050568
	GO:0047850:diaminopimelate dehydrogenase activity		9.4201e-05	0.00210718	0.538434	-0.364546	-2.22964	Down-regulated	2.6763	66	Day0_k93_393509[+2]2-863;Day27_k93_1518476[+0]0-933;Day27_k93_1749911.t0[+1]1-970;Day0_k93_658372[+1]3400-4381;Day0_k93_1473715.t0[+2]2-971;Day27_k93_1185294[+0]48-1035;Day0_k93_1838890[+2]1682-2663;Day27_k93_1937191.t0[+2]1682-2663;Day27_k93_2093319[+2]2-512;Day27_k93_1396302[+1]3400-4381;Bison_k93_471156[+2]2-485;Bison_k93_305361[+1]1-499;Day0_k93_620561.t0[+2]749-1730;Day27_k93_2071506[+1]1-95…	GO:0047850
	GO:0000156:phosphorelay response regulator activity		3.8458e-06	0.000113599	0.610527	-0.298074	-2.21398	Down-regulated	3.94463	156	Bison_k93_19277.t0[+2]1616-2687;Day0_k93_730278.t0[+0]0-1101;Day0_k93_314629.t0[+2]452-833;Bison_k93_222817[+0]204-1278;Day27_k93_1797601[+0]204-1278;Bison_k93_54414[+1]1-922;Day0_k93_746562[+0]0-801;Bison_k93_411664[+0]207-1293;Day0_k93_1749507[+2]2-593;Day27_k93_1011507[+2]56-1220;Day27_k93_1735350[+0]810-2064;Day27_k93_2109040[+0]0-771;Day0_k93_1120627[+0]0-1029;Day0_k93_873728[+0]0-525;Day27_…	GO:0000156
	GO:0004574:oligo-1,6-glucosidase activity		0.000598303	0.00937749	0.477271	-0.574102	-2.19114	Down-regulated	2.02791	15	Day0_k93_450734[+2]32-620;Day27_k93_1242340[+1]862-1678;Day27_k93_724418.t0[+0]0-1419;Day0_k93_31680[+2]2-635;Day27_k93_1617803[+2]155-905;Day27_k93_1329913[+0]273-816;Day0_k93_324166.t0[+0]861-1227;Day0_k93_432606.t0[+1]1-421;Day27_k93_1847009[+2]2-548;Day0_k93_397153[+0]0-393;Day0_k93_714676.t0[+0]0-441;Day0_k93_1685384[+0]0-471;Day27_k93_179688.t0[+0]0-555;Day27_k93_1880998[+0]0-318;Day0_k93_1…	GO:0004574
	GO:0102252:cellulose 1,4-beta-cellobiosidase activity (reducing end)		0.000230083	0.0044176	0.518848	-0.361143	-2.16392	Down-regulated	2.35481	61	Bison_k93_109118.0[+0]0-1869;Bison_k93_518439.t0[+0]0-1170;Day27_k93_530504[+0]225-999;Day0_k93_676225.t0[+2]23-1523;Day0_k93_129295[+1]1-1774;Bison_k93_55800[+2]2-575;Bison_k93_319369[+2]2-704;Day0_k93_1050180[+1]181-2830;Day0_k93_667809.t0[+2]2-677;Day0_k93_953692[+0]0-585;Bison_k93_363.t0[+0]0-297;Day27_k93_408245.t0[+0]0-519;Day0_k93_637469[+2]2-692;Day27_k93_195872[+0]0-420;Bison_k93_228197[…	GO:0102252
	GO:0047324:phosphoenolpyruvate-glycerone phosphotransferase activity		0.0018611	0.0243636	0.45506	-0.41136	-1.98187	Down-regulated	1.61326	30	Day0_k93_674461[+2]716-1106;Day27_k93_138348[+2]1097-1346;Bison_k93_274058[+2]1097-1439;Day27_k93_1229572[+0]774-1767;Day0_k93_1364086[+0]153-1140;Bison_k93_411073[+0]639-1020;Day0_k93_311901[+1]754-1768;Day0_k93_205863[+1]577-982;Day27_k93_28498[+1]736-1141;Day27_k93_2118015[+2]2-722;Day0_k93_454431.t0[+1]736-1141;Day0_k93_1118705[+1]754-1144;Day0_k93_1617704[+0]573-963;Day0_k93_1370551[+0]732-1…	GO:0047324
	GO:0033765:steroid dehydrogenase activity, acting on the CH-CH group of donors		0.00148796	0.0205284	0.45506	-0.326038	-1.9731	Down-regulated	1.68764	64	Bison_k93_303408[+1]1-604;Bison_k93_459548.t0[+0]0-1617;Bison_k93_98671[+0]0-519;Bison_k93_35530.t0[+0]120-1077;Day27_k93_1831832.t0[+0]0-1503;Day0_k93_896602[+2]149-1511;Bison_k93_279644.t0[+2]2-347;Bison_k93_205943[+0]0-630;Day0_k93_249631[+0]0-777;Day27_k93_990432[+0]0-1101;Day27_k93_1583830.t0[+2]122-515;Day0_k93_1707949[+0]0-774;Day0_k93_399563.t0[+0]0-882;Day0_k93_135319[+1]790-2806;Day27_k…	GO:0033765
	GO:0015129:lactate transmembrane transporter activity		0.000515452	0.00848286	0.477271	-0.294016	-1.95157	Down-regulated	2.07146	94	Day0_k93_569143[+0]144-1266;Bison_k93_484703.t0[+0]0-720;Day0_k93_1578935[+0]0-1260;Day0_k93_237822[+0]0-435;Day27_k93_199423.t0[+2]2-1181;Day0_k93_101276[+1]1-727;Day0_k93_114243.0[+0]231-1833;Bison_k93_290444[+0]0-423;Day0_k93_1416017[+1]778-2452;Day27_k93_810136[+1]1882-2944;Day27_k93_1176798[+0]0-585;Day27_k93_1373077[+1]1-1342;Bison_k93_500739[+0]0-498;Day27_k93_1136615[+2]2-1202;Day0_k93_74…	GO:0015129
	GO:0031177:phosphopantetheine binding		0.00013048	0.00278357	0.518848	-0.253548	-1.9327	Down-regulated	2.5554	178	Bison_k93_489484[+2]2-236;Bison_k93_214501[+1]1-253;Bison_k93_67116[+1]13-259;Day0_k93_1246450.t0[+2]2-236;Bison_k93_193881.t0[+2]2-230;Bison_k93_401867.t0[+0]0-528;Bison_k93_435457.t0[+2]2-221;Bison_k93_164893[+1]1-214;Bison_k93_252860[+1]1-229;Day27_k93_933586.t0[+2]2-362;Bison_k93_416131[+1]19-256;Day27_k93_613584[+0]282-525;Day27_k93_800910[+0]0-1023;Day0_k93_128030[+1]1-790;Bison_k93_167228[…	GO:0031177
	GO:0004190:aspartic-type endopeptidase activity		4.12391e-06	0.000120272	0.610527	-0.225365	-1.91111	Down-regulated	3.91983	329	Day0_k93_1818590[+0]369-1047;Day27_k93_1140901[+0]369-1047;Bison_k93_515327.t0[+0]519-879;Day27_k93_1718644[+2]290-677;Bison_k93_83580.t0[+1]502-847;Bison_k93_178809[+0]141-1251;Day27_k93_1353884[+1]106-916;Day27_k93_764345[+0]0-801;Day27_k93_378623[+0]0-303;Day0_k93_1139355[+1]364-1150;Day0_k93_1855216[+2]470-932;Day27_k93_834319[+1]3754-4543;Bison_k93_218460[+0]0-1035;Day27_k93_105607[+0]0-309;…	GO:0004190
	GO:0106029:tRNA pseudouridine synthase activity		0.00318641	0.0372665	0.431708	-0.308231	-1.8935	Down-regulated	1.42868	67	Bison_k93_200223[+0]0-210;Bison_k93_364912[+1]1-244;Day27_k93_1922030.t0[+2]2-425;Day27_k93_250745.t0[+0]0-570;Day27_k93_1435392[+0]0-660;Day27_k93_36901[+0]0-600;Day0_k93_126387.t0[+2]2-425;Day0_k93_158590[+2]2-635;Bison_k93_537683[+2]2-431;Day27_k93_644962[+2]2-719;Day27_k93_1788070[+1]1-679;Day27_k93_1799113[+0]123-837;Day0_k93_415115[+2]1064-1304;Day27_k93_1522125[+0]1722-2460;Day27_k93_29377…	GO:0106029
	GO:0008061:chitin binding		3.54992e-06	0.000107616	0.627257	-0.19949	-1.81743	Down-regulated	3.96812	496	Bison_k93_489958[+0]9-2376;Bison_k93_303250[+0]0-1416;Bison_k93_417440[+1]61-649;Bison_k93_4482[+2]2-2072;Bison_k93_355642[+2]26-1427;Bison_k93_131029[+1]283-1186;Bison_k93_48736[+0]9-864;Bison_k93_106049[+0]0-525;Bison_k93_230984[+1]1-1996;Bison_k93_287639[+1]1-1198;Bison_k93_53399[+2]2-2306;Bison_k93_285844[+1]1-1351;Day27_k93_186113[+2]2-1709;Day27_k93_1319871.t0[+0]0-342;Bison_k93_448855[+1]1…	GO:0008061
	GO:0004017:adenylate kinase activity		6.07808e-05	0.0014437	0.557332	-0.201254	-1.75697	Down-regulated	2.84052	387	Bison_k93_431618.t0[+0]0-396;Day0_k93_1503084[+1]1-412;Day27_k93_1845373.t0[+1]376-1009;Bison_k93_303179.t0[+0]660-885;Day0_k93_1701465.t0[+1]331-1018;Bison_k93_84844[+0]0-468;Bison_k93_131910[+2]305-953;Bison_k93_223342[+0]0-309;Day0_k93_239767[+2]7175-7820;Day27_k93_1614472[+2]593-1226;Bison_k93_449124[+0]0-561;Bison_k93_93848[+1]1-223;Bison_k93_471904[+0]246-828;Bison_k93_421754.t0[+0]0-555;Da…	GO:0004017
	GO:0003756:protein disulfide isomerase activity		0.00444275	0.047866	0.407018	-0.240754	-1.69814	Down-regulated	1.31997	119	Bison_k93_332491.t0[+0]42-702;Bison_k93_295051[+1]1-244;Day27_k93_593220[+1]1-283;Day0_k93_1078107[+0]0-372;Day27_k93_1347443[+1]1-1513;Day27_k93_447794[+0]0-507;Day27_k93_328891.t0[+0]0-1065;Day27_k93_133168.t0[+0]471-804;Day27_k93_1350132.t0[+1]1-517;Day0_k93_1417693[+0]0-1386;Bison_k93_368754[+1]1-394;Bison_k93_135590[+0]0-462;Day27_k93_1451314[+1]1-331;Bison_k93_162128[+1]1-691;Day0_k93_68883…	GO:0003756
	GO:0008757:S-adenosylmethionine-dependent methyltransferase activity		0.00138819	0.0195024	0.45506	-0.217098	-1.68257	Down-regulated	1.70991	198	Day27_k93_257952.t0[+1]799-2254;Day0_k93_623436[+1]562-1984;Day0_k93_1115164[+1]799-2254;Bison_k93_291370.t0[+1]1-847;Bison_k93_291370.t0[+0]849-1098;Day0_k93_676366.t0[+2]2420-3821;Bison_k93_92190[+2]416-1784;Day27_k93_887121[+0]0-462;Day0_k93_1613311[+2]143-1277;Bison_k93_57776[+2]248-545;Day0_k93_259450[+1]1-268;Day27_k93_1427636.t0[+0]399-1839;Bison_k93_373441[+0]0-717;Day0_k93_1583860.t0[+0]…	GO:0008757
	GO:0004888:transmembrane signaling receptor activity		0.000448396	0.00759635	0.498493	-0.194593	-1.649	Down-regulated	2.11939	332	Bison_k93_366451[+1]1-994;Day27_k93_55111[+0]0-1206;Bison_k93_124956[+0]0-2082;Bison_k93_32698[+0]0-705;Bison_k93_67409[+0]0-663;Day0_k93_134927[+0]0-696;Day27_k93_490766[+2]2-710;Day27_k93_1409964[+1]316-1690;Day0_k93_16912[+2]2-1919;Day27_k93_1271898[+0]0-1626;Bison_k93_118294.t0[+0]0-690;Day0_k93_360763[+1]1-1864;Bison_k93_121564.t0[+2]2-560;Bison_k93_252959[+2]2-1721;Bison_k93_239846.t0[+0]0-…	GO:0004888
	GO:0043856:anti-sigma factor antagonist activity		0.00196039	0.0252332	0.431708	-0.194094	-1.61695	Down-regulated	1.59803	292	Bison_k93_362473.t0[+0]2997-3294;Bison_k93_480056[+2]704-1049;Day0_k93_923398[+0]381-720;Bison_k93_515990[+0]0-276;Day27_k93_471965[+2]1730-2069;Bison_k93_64491.t0[+0]0-492;Day0_k93_1219844[+2]1700-2039;Bison_k93_333355[+2]2-281;Bison_k93_364415[+0]204-462;Day27_k93_446791.t0[+1]268-607;Bison_k93_290836[+1]73-577;Day27_k93_1540042[+1]1-304;Day27_k93_404205[+2]704-1049;Bison_k93_431819[+2]167-467;…	GO:0043856
	GO:0102499:SHG alpha-glucan phosphorylase activity		0.00356059	0.0404443	0.431708	-0.169454	-1.48086	Down-regulated	1.39314	395	Day0_k93_583874[+2]2-1181;Bison_k93_67380.t0[+1]1-2524;Day0_k93_501994.t0[+2]29-2804;Day27_k93_1738017.t0[+1]1-2866;Day27_k93_372898.t0[+0]0-543;Bison_k93_313868.t0[+1]961-1378;Day27_k93_1011447[+0]0-1539;Day27_k93_2008052.t0[+0]0-1317;Day0_k93_712866.t0[+1]1-2581;Day0_k93_798323[+1]1-1399;Day27_k93_584761[+1]727-1711;Day27_k93_584761[+0]0-717;Day0_k93_1698355.t0[+0]0-1668;Day27_k93_1607696[+1]74…	GO:0102499
	GO:0009045:xylose isomerase activity		0.0104873	0.0929338	0.38073	-0.182969	-1.47889	Down-regulated	1.03183	242	Bison_k93_39430[+2]2-377;Day0_k93_1752862[+0]0-861;Bison_k93_260975[+2]2-794;Bison_k93_428371[+1]1-412;Bison_k93_262262.t0[+0]183-1503;Bison_k93_179041[+0]0-711;Bison_k93_41860.t0[+0]15-780;Day0_k93_1114967[+2]155-1472;Day0_k93_1526038[+0]138-1386;Day0_k93_36676[+1]1-415;Day27_k93_1910102[+1]184-1504;Bison_k93_449625[+0]0-1356;Bison_k93_465812.t0[+1]13-514;Bison_k93_155112[+0]0-612;Bison_k93_3795…	GO:0009045
	GO:0009011:starch synthase activity		0.00444589	0.047866	0.407018	-0.160236	-1.43218	Down-regulated	1.31997	456	Day0_k93_1107215[+1]886-1984;Day27_k93_921195[+1]529-1984;Day0_k93_768431[+1]499-1672;Day27_k93_1598648.t0[+0]4467-5892;Day0_k93_1252566[+1]529-1984;Day27_k93_1063662[+0]0-360;Day0_k93_131314[+0]2664-4089;Day27_k93_1285175.t0[+0]0-1053;Day0_k93_1661040.t0[+1]1435-1672;Day0_k93_1511207[+2]2417-3845;Day27_k93_939800[+2]2318-2699;Day27_k93_946000.t0[+2]374-1820;Bison_k93_490003[+0]2256-3690;Day0_k93…	GO:0009011
	GO:0033201:alpha-1,4-glucan synthase activity		0.00444589	0.047866	0.407018	-0.160236	-1.43218	Down-regulated	1.31997	456	Day0_k93_1107215[+1]886-1984;Day27_k93_921195[+1]529-1984;Day0_k93_768431[+1]499-1672;Day27_k93_1598648.t0[+0]4467-5892;Day0_k93_1252566[+1]529-1984;Day27_k93_1063662[+0]0-360;Day0_k93_131314[+0]2664-4089;Day27_k93_1285175.t0[+0]0-1053;Day0_k93_1661040.t0[+1]1435-1672;Day0_k93_1511207[+2]2417-3845;Day27_k93_939800[+2]2318-2699;Day27_k93_946000.t0[+2]374-1820;Bison_k93_490003[+0]2256-3690;Day0_k93…	GO:0033201
	GO:0004853:uroporphyrinogen decarboxylase activity		0.00524943	0.0535163	0.407018	-0.160404	-1.42001	Down-regulated	1.27151	430	Day27_k93_612370[+0]2361-3381;Day0_k93_834393[+2]3110-4130;Bison_k93_533573[+0]0-390;Bison_k93_322267[+0]0-555;Bison_k93_214778[+0]0-873;Bison_k93_96204[+1]1-247;Bison_k93_82582[+0]0-273;Bison_k93_109265[+1]1-520;Bison_k93_311411[+0]0-645;Bison_k93_157562[+2]2-545;Day0_k93_289811[+0]555-1587;Day0_k93_289811[+1]1-466;Day0_k93_318122.t0[+1]1-505;Bison_k93_483210[+2]2-632;Bison_k93_415594.t0[+1]1-74…	GO:0004853
	GO:0008324:cation transmembrane transporter activity		0.008369	0.0771287	0.38073	0.186589	1.52793	Up-regulated	1.11278	267	Bison_k93_285109[+0]0-1269;Bison_k93_438392[+0]0-267;Day27_k93_248430[+0]0-492;Bison_k93_415805.t0[+0]51-861;Bison_k93_300575[+1]1-583;Day27_k93_240932[+0]0-726;Day0_k93_297445[+0]0-966;Bison_k93_158460[+2]203-1049;Bison_k93_389125.t0[+0]0-495;Day0_k93_1497253[+0]621-1275;Day0_k93_1497253[+2]2-614;Bison_k93_11700.t0[+0]0-276;Day0_k93_863982[+1]31-2668;Day0_k93_245465[+1]559-820;Bison_k93_369691[+…	GO:0008324
	GO:0030983:mismatched DNA binding		0.00522729	0.0535163	0.407018	0.193193	1.54942	Up-regulated	1.27151	232	Bison_k93_525530[+0]0-681;Bison_k93_216555[+0]0-708;Day27_k93_1688487[+0]0-966;Day27_k93_1012514[+1]1-469;Bison_k93_455955[+0]0-393;Bison_k93_8771[+0]0-357;Bison_k93_523599[+1]73-517;Bison_k93_326603[+1]442-1105;Bison_k93_472697.t0[+0]0-462;Bison_k93_202650.t0[+0]0-1479;Bison_k93_452276[+0]0-483;Bison_k93_322459.t0[+1]1-904;Bison_k93_380166[+2]2-764;Bison_k93_174318.t0[+1]235-934;Day27_k93_170585…	GO:0030983
	GO:0004375:glycine dehydrogenase (decarboxylating) activity		0.00328309	0.0382032	0.431708	0.20221	1.62941	Up-regulated	1.4179	246	Bison_k93_371805.t0[+0]759-1047;Day27_k93_1762029[+0]0-933;Bison_k93_448481[+0]0-798;Bison_k93_448371[+0]0-1230;Bison_k93_517495.t0[+2]2-1982;Bison_k93_377323[+0]0-432;Bison_k93_125846.t0[+0]387-675;Bison_k93_411108.t0[+0]255-900;Bison_k93_484090[+1]352-1411;Day27_k93_1405108[+2]251-824;Bison_k93_468314[+0]234-1209;Bison_k93_391526[+0]0-348;Day0_k93_531942[+1]373-1813;Bison_k93_386205[+0]0-855;Da…	GO:0004375
	GO:0008409:5'-3' exonuclease activity		0.00892367	0.0815878	0.38073	0.227249	1.66519	Up-regulated	1.08837	138	Bison_k93_449663[+0]0-1074;Bison_k93_536606[+0]0-1728;Bison_k93_312768.t0[+2]2-617;Bison_k93_102289[+2]584-1046;Bison_k93_102289[+1]1-343;Bison_k93_416923.t0[+1]1-649;Bison_k93_447642.t0[+0]0-792;Bison_k93_255001.t0[+0]0-747;Day27_k93_82916[+1]1-1690;Bison_k93_197210[+2]2-353;Bison_k93_98263.t0[+1]1-847;Day27_k93_1760205.t0[+0]0-270;Bison_k93_164420[+0]0-417;Bison_k93_80037.t0[+2]2-548;Day0_k93_3…	GO:0008409
	GO:0004713:protein tyrosine kinase activity		0.00309932	0.0364328	0.431708	0.216116	1.69804	Up-regulated	1.43851	202	Bison_k93_64723[+0]0-1362;Bison_k93_27306[+2]479-887;Day27_k93_778492[+1]718-2884;Bison_k93_455525[+0]0-294;Bison_k93_314788[+0]0-504;Day0_k93_1625013[+0]0-1386;Bison_k93_445380[+1]577-961;Bison_k93_117732[+1]799-1726;Bison_k93_378838[+0]0-1122;Bison_k93_19932[+1]1-427;Bison_k93_473939.t0[+0]0-300;Bison_k93_311878.t0[+2]2-290;Bison_k93_377228[+0]0-489;Day27_k93_1854960[+0]57-1068;Bison_k93_445571…	GO:0004713
	GO:0008963:phospho-N-acetylmuramoyl-pentapeptide-transferase activity		0.00516005	0.0535163	0.407018	0.25936	1.71122	Up-regulated	1.27151	88	Bison_k93_199777[+1]1-481;Bison_k93_219580[+2]2-509;Day27_k93_1022029.t0[+0]0-450;Bison_k93_71131[+2]281-1274;Bison_k93_340189.t0[+2]800-1190;Day27_k93_952728[+1]136-505;Day27_k93_1983899[+0]0-570;Bison_k93_270760[+0]0-444;Bison_k93_46738[+1]1-394;Day0_k93_1830216.t0[+0]342-1026;Bison_k93_79562[+0]0-468;Bison_k93_125044[+0]0-288;Day27_k93_354575.t0[+2]140-395;Day27_k93_1394000[+0]342-1026;Bison_k…	GO:0008963
	GO:0016153:urocanate hydratase activity		0.00786304	0.0736441	0.38073	0.280773	1.75857	Up-regulated	1.13286	71	Bison_k93_172101[+0]0-981;Day0_k93_1575589[+1]1606-3625;Bison_k93_393218.t0[+0]0-636;Bison_k93_436725[+1]1-448;Bison_k93_161562[+0]0-705;Bison_k93_356234.t0[+0]0-645;Bison_k93_413954.t0[+2]2-614;Day27_k93_328502.t0[+2]671-2618;Day0_k93_1729195.t0[+1]1-643;Day27_k93_2050976[+0]0-300;Bison_k93_272013[+0]0-528;Day0_k93_202761[+0]0-1143;Day27_k93_2036755.t0[+2]449-1115;Bison_k93_188151[+2]2-464;Bison…	GO:0016153
	GO:0004478:methionine adenosyltransferase activity		0.000592568	0.00935122	0.477271	0.22027	1.78325	Up-regulated	2.02913	251	Day0_k93_1514530[+0]0-1134;Bison_k93_260422[+1]1-1159;Bison_k93_67551[+0]0-1134;Day0_k93_1052648[+1]1-1162;Bison_k93_84138.t0[+0]0-663;Bison_k93_67039[+1]226-1156;Bison_k93_450621.t0[+2]2-1244;Bison_k93_514634[+2]2-374;Bison_k93_408696[+1]1-211;Bison_k93_386959[+0]0-480;Bison_k93_255390.t0[+2]128-623;Bison_k93_40516[+0]96-573;Bison_k93_354126.t0[+0]0-441;Bison_k93_318545[+2]2-695;Bison_k93_116267…	GO:0004478
	GO:0015109:chromate transmembrane transporter activity		0.0106662	0.0936309	0.38073	0.384789	1.81881	Up-regulated	1.02858	29	Bison_k93_493343[+0]0-543;Day0_k93_1096109[+0]117-693;Day0_k93_1096109[+2]812-1244;Bison_k93_397072[+2]35-479;Bison_k93_74353[+0]54-384;Day27_k93_30590.t0[+0]0-495;Bison_k93_365219[+1]1-232;Day27_k93_1290608.0.t0[+1]1-229;Day27_k93_455751[+0]0-273;Bison_k93_436817[+2]2-296;Bison_k93_446128[+0]153-420;Bison_k93_287739.t0[+0]0-417;Bison_k93_161181.t0[+0]0-453;Day27_k93_1779372[+0]0-402;Day27_k93_73…	GO:0015109
	GO:0004582:dolichyl-phosphate beta-D-mannosyltransferase activity		0.00643281	0.0633385	0.407018	0.330239	1.82501	Up-regulated	1.19833	45	Bison_k93_253230[+2]2-647;Bison_k93_308529[+0]0-387;Bison_k93_375117.t0[+0]0-681;Bison_k93_410071[+1]97-454;Bison_k93_390605[+1]1-385;Bison_k93_264041.t0[+2]2-638;Bison_k93_49528[+2]65-839;Bison_k93_193265.t0[+2]2-521;Bison_k93_126658.t0[+0]0-447;Day27_k93_1360700[+0]0-744;Bison_k93_352989[+1]1-676;Bison_k93_44324[+0]0-390;Day0_k93_1206221.t0[+1]1951-2665;Day0_k93_228694[+0]0-537;Bison_k93_281943…	GO:0004582
	GO:0004576:oligosaccharyl transferase activity		0.00209394	0.0259379	0.431708	0.277288	1.82951	Up-regulated	1.58607	88	Bison_k93_244233[+0]0-1137;Bison_k93_405626.t0[+1]1-1141;Day27_k93_1479924.0[+2]2-992;Bison_k93_324768[+0]0-951;Day27_k93_592754[+1]157-2185;Bison_k93_340404[+2]2-329;Bison_k93_172921.t0[+2]2-1154;Bison_k93_482534[+0]0-1086;Bison_k93_494267[+1]1-409;Bison_k93_59442[+1]1-484;Bison_k93_227358[+1]16-904;Bison_k93_251000[+1]1-556;Bison_k93_532137[+0]0-531;Bison_k93_388173[+0]0-495;Bison_k93_271474[+1…	GO:0004576
	GO:0016990:arginine deiminase activity		0.00236286	0.0288044	0.431708	0.262697	1.85272	Up-regulated	1.54054	118	Bison_k93_266086[+2]1091-2312;Day27_k93_253945.t0[+0]0-1275;Day0_k93_442256.t0[+0]0-984;Day0_k93_1861394.t0[+0]18-1239;Day0_k93_1038064[+1]1-1252;Bison_k93_385149[+1]1-1114;Bison_k93_111365[+2]2-518;Bison_k93_118182.t0[+2]2-992;Bison_k93_384879.t0[+0]0-1203;Bison_k93_395826.t0[+0]0-984;Bison_k93_121940[+1]1-895;Bison_k93_105887.t0[+0]0-501;Day27_k93_977548.t0[+0]0-651;Day27_k93_1162088[+2]56-1304…	GO:0016990
	GO:0030409:glutamate formimidoyltransferase activity		0.00589196	0.0587666	0.407018	0.307009	1.87133	Up-regulated	1.23087	64	Bison_k93_363348[+0]0-1107;Day27_k93_1191978.t0[+0]0-561;Day0_k93_1702929.t0[+0]0-408;Day0_k93_1575589[+1]4843-5755;Bison_k93_74992[+0]0-447;Bison_k93_112125[+0]36-810;Day0_k93_1313713[+2]476-1385;Bison_k93_481069[+0]0-558;Bison_k93_125329[+0]0-309;Day0_k93_1508071[+1]1-583;Bison_k93_481224[+2]2-605;Day27_k93_282126[+1]2350-3244;Bison_k93_445727.t0[+0]0-477;Day0_k93_1586448[+2]2-1211;Bison_k93_41…	GO:0030409
	GO:0015655:alanine:sodium symporter activity		0.00012143	0.00261472	0.538434	0.234009	1.87826	Up-regulated	2.58257	235	Bison_k93_377507.t0[+1]1-1459;Bison_k93_100141[+2]2-527;Bison_k93_260327.t0[+0]0-909;Bison_k93_89819[+1]1-526;Bison_k93_507441[+0]0-1395;Bison_k93_323125[+2]2-500;Bison_k93_322851[+1]1-721;Bison_k93_418280[+0]0-444;Bison_k93_256698[+2]311-1715;Bison_k93_246756[+0]0-1374;Bison_k93_336199.t0[+1]1-703;Day27_k93_461039[+2]2-1397;Bison_k93_192611.t0[+0]0-414;Bison_k93_185261.t0[+0]0-507;Bison_k93_5158…	GO:0015655
	GO:0004725:protein tyrosine phosphatase activity		0.000246782	0.00466054	0.498493	0.242696	1.88757	Up-regulated	2.33156	190	Bison_k93_71029.t0[+0]0-1080;Bison_k93_21450[+0]0-855;Bison_k93_221375[+0]0-882;Day27_k93_279883[+0]0-468;Bison_k93_406987.t0[+0]0-1146;Bison_k93_163217[+2]2-791;Bison_k93_99136[+0]0-282;Bison_k93_457155[+0]0-480;Bison_k93_91278[+2]2-377;Day0_k93_947993[+0]0-591;Bison_k93_428219[+0]0-810;Bison_k93_347791[+0]0-333;Bison_k93_27347[+2]2-824;Bison_k93_320370[+0]216-603;Bison_k93_127698[+0]0-1152;Biso…	GO:0004725
	GO:0005542:folic acid binding		0.00276582	0.0330179	0.431708	0.310344	1.88956	Up-regulated	1.48125	65	Bison_k93_363348[+0]0-1107;Day27_k93_1191978.t0[+0]0-561;Day0_k93_1702929.t0[+0]0-408;Day0_k93_1575589[+1]4843-5755;Bison_k93_74992[+0]0-447;Bison_k93_112125[+0]36-810;Day0_k93_1313713[+2]476-1385;Bison_k93_481069[+0]0-558;Bison_k93_125329[+0]0-309;Day0_k93_1508071[+1]1-583;Bison_k93_481224[+2]2-605;Day27_k93_282126[+1]2350-3244;Bison_k93_445727.t0[+0]0-477;Day0_k93_1586448[+2]2-1211;Bison_k93_41…	GO:0005542
	GO:0043805:indolepyruvate ferredoxin oxidoreductase activity		0.00016206	0.00339442	0.518848	0.242066	1.89402	Up-regulated	2.46923	195	Day27_k93_1816434.t0[+0]0-1221;Bison_k93_480726[+1]1-577;Bison_k93_505813[+0]0-564;Bison_k93_267670[+1]1-826;Bison_k93_293029[+2]2-788;Bison_k93_288292.t0[+0]42-1185;Bison_k93_510965[+2]2-647;Day0_k93_1582871[+2]2-1760;Bison_k93_378687[+0]0-801;Bison_k93_517168[+1]1-442;Day0_k93_1753259.t0[+0]0-1113;Bison_k93_371206.t0[+2]2-476;Bison_k93_246545.t0[+0]0-441;Bison_k93_308633[+2]2-455;Bison_k93_3434…	GO:0043805
	GO:0080146:L-cysteine desulfhydrase activity		0.00411093	0.0453186	0.407018	0.447231	1.89755	Up-regulated	1.34372	21	Bison_k93_447249.0[+1]1-1279;Day0_k93_1741197[+0]0-324;Day27_k93_1179536[+1]1-886;Day27_k93_1384893.0[+1]1-454;Bison_k93_339884[+2]2-644;Bison_k93_267862[+2]2-461;Bison_k93_223965[+0]0-633;Bison_k93_38402.t0[+0]0-1140;Day27_k93_459846[+1]1-916;Day27_k93_1917185.t0[+1]1-562;Bison_k93_300543.t0[+1]1-415;Day27_k93_1455038[+2]2-1151;Bison_k93_125895[+0]0-354;Bison_k93_515776[+2]2-1130;Bison_k93_47385…	GO:0080146
	GO:0047761:butyrate kinase activity		0.00125526	0.0177431	0.45506	0.277905	1.9087	Up-regulated	1.75097	107	Day27_k93_31828[+0]0-1047;Bison_k93_68324[+0]156-1152;Day0_k93_97355[+2]164-764;Day0_k93_1710719[+1]829-1489;Day27_k93_657412.0[+0]0-342;Bison_k93_469783[+0]0-624;Bison_k93_39118[+2]1445-1754;Bison_k93_7349.t0[+2]1445-1721;Bison_k93_170010.t0[+0]0-498;Day0_k93_1582871[+1]3274-4363;Day27_k93_472528[+2]284-1358;Day27_k93_275561.t0[+0]0-810;Bison_k93_100288.t0[+2]2-1094;Day27_k93_382240.t0[+1]1-670;…	GO:0047761
	GO:0070009:serine-type aminopeptidase activity		0.000557422	0.00898113	0.477271	0.263585	1.93067	Up-regulated	2.04667	135	Bison_k93_26555[+2]2-1253;Bison_k93_150286[+0]0-1389;Bison_k93_64714[+0]0-822;Day27_k93_1002161.0[+1]1-964;Bison_k93_72965[+2]2-455;Bison_k93_153062.t0[+1]1-625;Bison_k93_532482[+0]0-1185;Day0_k93_478625[+0]0-1467;Bison_k93_253897.t0[+0]0-684;Bison_k93_93200.t0[+0]0-528;Bison_k93_10696.t0[+0]0-444;Day0_k93_407471[+1]1-1855;Bison_k93_375260.t0[+1]1-688;Bison_k93_115075[+0]0-411;Day27_k93_346295[+2…	GO:0070009
	GO:0004047:aminomethyltransferase activity		0.000341532	0.00609993	0.498493	0.264945	1.94247	Up-regulated	2.21468	143	Bison_k93_190616[+1]1-766;Bison_k93_718[+2]92-854;Bison_k93_280756.t0[+2]230-1487;Bison_k93_358561[+1]1-787;Bison_k93_72734.t0[+1]1-904;Bison_k93_116944[+1]1-736;Bison_k93_100439[+0]501-717;Bison_k93_383653[+0]909-1344;Day27_k93_1554374.t0[+1]1-652;Bison_k93_129295.t0[+0]0-669;Bison_k93_440312[+0]0-2199;Bison_k93_233769[+0]0-855;Bison_k93_412912[+0]0-336;Bison_k93_22381.t0[+2]2-758;Bison_k93_2853…	GO:0004047
	GO:0008198:ferrous iron binding		0.00459325	0.0489946	0.407018	0.4404	1.95035	Up-regulated	1.30985	23	Bison_k93_110998[+0]351-759;Bison_k93_75954[+0]0-828;Day0_k93_1794674[+1]160-1597;Day0_k93_1826589.0[+1]250-1066;Day27_k93_1057501[+1]1-556;Bison_k93_234808[+0]0-399;Bison_k93_459182[+2]2-557;Bison_k93_211366.t0[+0]0-423;Bison_k93_481975[+1]1-412;Bison_k93_193275.t0[+1]1-274;Day27_k93_1384714.t0[+2]2-257;Bison_k93_434417[+0]0-285;Bison_k93_285005[+1]85-385;Day27_k93_1136919[+2]2-431;Day27_k93_143…	GO:0008198
	GO:0008235:metalloexopeptidase activity		0.000838841	0.012632	0.477271	0.277336	1.95597	Up-regulated	1.89853	118	Bison_k93_474262[+0]0-315;Day27_k93_456697.t0[+0]0-690;Bison_k93_393814.t0[+0]0-756;Bison_k93_208332[+0]0-372;Bison_k93_229553[+2]2-488;Day27_k93_2103107[+0]0-1200;Day27_k93_610426.t0[+0]0-906;Day0_k93_523724.t0[+2]2-653;Bison_k93_238508[+0]0-366;Bison_k93_274290[+2]29-506;Bison_k93_46808.0[+0]0-312;Day27_k93_938896.t0[+0]0-549;Bison_k93_23472[+1]1-1072;Bison_k93_76352[+0]0-651;Bison_k93_508461[+…	GO:0008235
	GO:0018861:4-chlorobenzoate-CoA ligase activity		0.00427331	0.0468844	0.407018	0.431151	1.97012	Up-regulated	1.32897	25	Bison_k93_64255[+0]0-786;Bison_k93_391076[+0]0-909;Bison_k93_413309[+0]0-642;Day27_k93_1027868.t0[+0]0-720;Bison_k93_157572[+0]0-435;Bison_k93_378594[+0]0-570;Day0_k93_87419[+2]2-1019;Day0_k93_1142462.t0[+0]0-294;Bison_k93_455425.0[+0]0-1155;Bison_k93_512274[+2]2-656;Bison_k93_402714[+0]0-1095;Bison_k93_270790[+1]1-748;Day0_k93_672252[+0]0-606;Day0_k93_1624223[+0]0-741;Day0_k93_1575032[+2]2-797;D…	GO:0018861
	GO:0043138:3'-5' DNA helicase activity		0.000475715	0.00794236	0.498493	0.270668	1.98335	Up-regulated	2.10005	138	Bison_k93_12914.0.t0[+0]0-855;Bison_k93_516171[+1]1-760;Bison_k93_124231.t0[+1]1-568;Bison_k93_356347[+0]0-1641;Bison_k93_89911[+0]0-465;Bison_k93_299485[+1]1-823;Day0_k93_636241[+1]1-679;Bison_k93_522317.t0[+1]61-427;Bison_k93_301467[+0]0-363;Day27_k93_942619[+1]1-733;Bison_k93_425994.t0[+1]1-1192;Bison_k93_135958[+0]0-477;Day27_k93_665375[+1]1-1105;Day0_k93_145403[+2]2-314;Day0_k93_1122387[+0]0…	GO:0043138
	GO:0031072:heat shock protein binding		3.16015e-05	0.000800108	0.557332	0.24887	1.98662	Up-regulated	3.09685	222	Bison_k93_52392[+0]0-723;Bison_k93_170506.t0[+0]0-732;Bison_k93_105549[+0]0-807;Bison_k93_309916[+0]588-1227;Bison_k93_44768.t0[+0]0-963;Bison_k93_164121.t0[+0]0-483;Bison_k93_360545.t0[+0]0-786;Bison_k93_308233.t0[+0]0-579;Bison_k93_486097[+0]0-1362;Bison_k93_137284[+1]1-910;Bison_k93_398635[+1]1-463;Bison_k93_448892.t0[+0]0-426;Bison_k93_529822.t0[+2]101-455;Bison_k93_351407[+2]2-422;Day0_k93_1…	GO:0031072
	GO:0000150:DNA strand exchange activity		0.000365548	0.00642918	0.498493	0.280487	1.9881	Up-regulated	2.19184	119	Day27_k93_992843[+2]2-1712;Day27_k93_1224677[+2]2-1655;Bison_k93_332814[+0]0-1557;Bison_k93_114685.0[+1]1-955;Day27_k93_2066041[+2]2-1301;Day27_k93_227207.2[+1]1-1537;Day0_k93_127873[+2]2-1403;Day27_k93_1228344.5[+0]0-975;Bison_k93_487643.0[+2]2-1655;Bison_k93_53829.0[+2]3641-5072;Day27_k93_1744546.t0[+1]4348-5779;Day27_k93_232117[+0]0-852;Bison_k93_456791[+2]2-1643;Day27_k93_886994[+1]1-901;Day2…	GO:0000150
	GO:0008851:ethanolamine ammonia-lyase activity		0.00273607	0.0328329	0.431708	0.373385	1.99019	Up-regulated	1.48369	41	Bison_k93_505281[+0]0-669;Bison_k93_352018[+2]2-257;Day0_k93_111035[+1]1-340;Day0_k93_39763.t0[+0]0-321;Bison_k93_103236[+1]1-292;Day27_k93_597455[+2]2-575;Day27_k93_1735714[+2]530-1037;Day27_k93_1735714[+1]1-466;Day27_k93_2133593[+1]1-460;Day27_k93_316507.t0[+2]2-869;Bison_k93_72174.t0[+0]0-471;Day0_k93_823004.t0[+2]119-638;Day27_k93_1920581[+1]322-1093;Day27_k93_1920581[+0]0-258;Day0_k93_100145…	GO:0008851
	GO:0050243:pyruvate dehydrogenase (NADP+) activity		0.000887465	0.0132774	0.477271	0.307147	1.99175	Up-regulated	1.87689	81	Day0_k93_75433[+0]0-906;Bison_k93_307779[+0]0-705;Day27_k93_220571[+2]2-329;Day0_k93_1251161[+0]0-1269;Bison_k93_404849[+2]2-719;Day27_k93_1652696.t0[+0]0-753;Day27_k93_624929[+0]0-804;Day27_k93_1054512.t0[+1]1-1000;Bison_k93_527872.t0[+2]2-629;Day27_k93_382990[+1]1-412;Bison_k93_91945[+1]1-763;Day27_k93_344306.t0[+0]0-690;Day27_k93_1111291.t0[+1]1-544;Day0_k93_1660109[+0]0-1761;Bison_k93_314136.…	GO:0050243
	GO:0035673:oligopeptide transmembrane transporter activity		0.00202064	0.0253019	0.431708	0.372213	2.00798	Up-regulated	1.59685	43	Day0_k93_1298781[+1]1-1219;Day0_k93_1336028[+0]0-639;Bison_k93_39317.t0[+1]1-448;Bison_k93_502567[+0]0-315;Bison_k93_420974[+2]200-761;Bison_k93_158309[+0]0-393;Day0_k93_1362911[+2]2-731;Bison_k93_480958.t0[+0]0-432;Bison_k93_505517[+0]0-717;Day0_k93_453372[+2]2-320;Bison_k93_509192[+1]1-511;Day0_k93_640180[+1]1-334;Bison_k93_444894.0.t0[+2]2-389;Day27_k93_407542[+0]0-345;Bison_k93_457728.t0[+0]0…	GO:0035673
	GO:0016625:oxidoreductase activity, acting on the aldehyde or oxo group of donors, iron-sulfur protein as acceptor		0.000187037	0.00374724	0.518848	0.298462	2.04676	Up-regulated	2.42629	108	Bison_k93_451859[+0]144-390;Bison_k93_238172[+2]611-1514;Bison_k93_345372[+2]728-1268;Bison_k93_281037[+2]44-947;Bison_k93_324449[+2]728-1268;Day27_k93_481188[+2]2090-2627;Bison_k93_6227[+1]1-934;Day0_k93_255322[+1]2500-3037;Bison_k93_192410.t0[+2]2-263;Day0_k93_979973[+0]462-1002;Day27_k93_1164180.t0[+1]2500-3037;Bison_k93_120426[+0]0-444;Day27_k93_1925366[+1]1-1954;Day0_k93_1580253[+2]2090-2627…	GO:0016625
	GO:0004867:serine-type endopeptidase inhibitor activity		2.97701e-06	9.26897e-05	0.627257	0.250458	2.06138	Up-regulated	4.03297	277	Bison_k93_12807[+0]0-915;Bison_k93_351578[+0]0-315;Bison_k93_111827[+2]2-1454;Bison_k93_427676[+1]1-322;Bison_k93_66617.t0[+2]2-1283;Bison_k93_449944[+0]0-336;Bison_k93_389211.t0[+2]2-389;Bison_k93_364942[+0]0-840;Day27_k93_1171118[+0]0-1143;Bison_k93_313281[+2]2-701;Bison_k93_220539.t0[+2]2-350;Bison_k93_15302[+2]2-569;Bison_k93_460200.t0[+1]1-622;Day27_k93_216210.t0[+1]1-436;Bison_k93_124201[+1…	GO:0004867
	GO:0070967:coenzyme F420 binding		0.00106069	0.0154673	0.45506	0.38513	2.07767	Up-regulated	1.81058	43	Bison_k93_32529[+0]0-465;Day0_k93_668378.t0[+1]271-955;Bison_k93_55940[+0]567-1254;Bison_k93_399608[+0]57-381;Day27_k93_1511346[+0]786-1212;Bison_k93_445349.t0[+1]40-721;Bison_k93_331077[+1]271-958;Bison_k93_114082.t0[+2]47-731;Bison_k93_54481[+0]0-351;Day0_k93_1125719.t0[+2]1367-1808;Day27_k93_1856623[+0]0-384;Bison_k93_386271.t0[+0]0-297;Day27_k93_2020349.t0[+0]0-549;Bison_k93_483011.t0[+0]0-27…	GO:0070967
	GO:1904680:peptide transmembrane transporter activity		6.27228e-05	0.00145973	0.538434	0.28112	2.07975	Up-regulated	2.83573	146	Bison_k93_98732[+0]0-549;Bison_k93_132377[+0]0-1026;Day0_k93_879335[+0]0-531;Bison_k93_413299.t0[+0]0-1581;Bison_k93_413299.t0[+2]1664-1901;Bison_k93_160424[+1]1-649;Day27_k93_562053[+2]2-842;Bison_k93_18790[+2]2-527;Bison_k93_312074.t0[+0]0-957;Day0_k93_1541187.t0[+1]1-658;Bison_k93_255945[+0]0-546;Bison_k93_211548[+0]0-516;Day0_k93_1858115[+1]1-673;Bison_k93_526516.t0[+0]0-498;Bison_k93_399868.…	GO:1904680
	GO:0004672:protein kinase activity		1.24319e-08	5.84552e-07	0.74774	0.244255	2.14203	Up-regulated	6.23318	414	Bison_k93_314788[+0]0-504;Bison_k93_410068[+0]0-567;Bison_k93_187213.t0[+0]0-288;Bison_k93_434914[+0]0-285;Bison_k93_168695[+2]2-317;Bison_k93_43302[+0]0-828;Bison_k93_244357[+2]2-695;Bison_k93_123905[+2]2-1013;Day0_k93_351127.t0[+1]1-532;Bison_k93_72037[+2]53-1355;Bison_k93_285721.t0[+0]0-780;Day0_k93_1165635.t0[+0]54-693;Bison_k93_14727[+2]2-341;Bison_k93_385537.t0[+0]0-801;Bison_k93_110977[+2]…	GO:0004672
	GO:0008239:dipeptidyl-peptidase activity		1.34889e-05	0.000369981	0.593325	0.279346	2.1467	Up-regulated	3.43182	170	Bison_k93_26555[+2]2-1253;Bison_k93_150286[+0]0-1389;Bison_k93_64714[+0]0-822;Day27_k93_1002161.0[+1]1-964;Bison_k93_196892[+0]0-321;Bison_k93_198829.t0[+0]0-414;Bison_k93_453363[+2]2-416;Bison_k93_72965[+2]2-455;Bison_k93_153062.t0[+1]1-625;Bison_k93_532482[+0]0-1185;Day0_k93_478625[+0]0-1467;Day27_k93_7158.t0[+1]1-1555;Bison_k93_253897.t0[+0]0-684;Bison_k93_268720[+0]0-351;Bison_k93_93200.t0[+0…	GO:0008239
	GO:0019901:protein kinase binding		0.000457967	0.00770187	0.498493	0.377927	2.17292	Up-regulated	2.1134	53	Bison_k93_116204[+2]17-971;Bison_k93_123646[+1]1-694;Bison_k93_172737[+2]2-539;Day0_k93_1541263[+0]0-411;Day27_k93_869052[+2]23-689;Bison_k93_94871.t0[+2]2-491;Day27_k93_769240[+1]1-709;Bison_k93_539824.t0[+2]56-761;Bison_k93_391927.t0[+0]0-375;Bison_k93_400130[+1]1-640;Bison_k93_536129[+2]2-536;Day0_k93_1631216[+0]0-687;Day0_k93_1069323[+1]1-283;Day0_k93_479478[+1]1-349;Day0_k93_500449[+1]1-307;…	GO:0019901
	GO:0008113:peptide-methionine (S)-S-oxide reductase activity		0.00144995	0.0201246	0.45506	0.592572	2.17892	Up-regulated	1.69627	13	Bison_k93_27396.t0[+1]1048-1618;Bison_k93_68984.t0[+0]60-285;Day0_k93_531211.t0[+1]523-739;Bison_k93_417555.t0[+2]2-335;Bison_k93_298896[+0]0-291;Bison_k93_294178[+1]34-400;Bison_k93_45129.t0[+1]1-382;Bison_k93_372712[+2]2-404;Bison_k93_144089.0[+0]0-294;Day27_k93_1684575.t0[+2]2-407;Day27_k93_1399923[+0]0-300;Bison_k93_184453.t0[+0]0-294;Bison_k93_280227[+1]1-604	GO:0008113
	GO:0033744:L-methionine:thioredoxin-disulfide S-oxidoreductase activity		0.00144995	0.0201246	0.45506	0.592572	2.17892	Up-regulated	1.69627	13	Bison_k93_27396.t0[+1]1048-1618;Bison_k93_68984.t0[+0]60-285;Day0_k93_531211.t0[+1]523-739;Bison_k93_417555.t0[+2]2-335;Bison_k93_298896[+0]0-291;Bison_k93_294178[+1]34-400;Bison_k93_45129.t0[+1]1-382;Bison_k93_372712[+2]2-404;Bison_k93_144089.0[+0]0-294;Day27_k93_1684575.t0[+2]2-407;Day27_k93_1399923[+0]0-300;Bison_k93_184453.t0[+0]0-294;Bison_k93_280227[+1]1-604	GO:0033744
	GO:0031386:protein tag		0.000400107	0.00698369	0.498493	0.510944	2.21348	Up-regulated	2.15592	22	Day0_k93_1694439[+0]0-939;Bison_k93_280945.t0[+1]1-214;Bison_k93_133272.t0[+0]0-753;Bison_k93_217432[+2]2-356;Day0_k93_1817094[+1]1-562;Bison_k93_310683.t0[+1]1-289;Day0_k93_1355567[+1]1-922;Day27_k93_802922[+2]2-332;Day0_k93_964711[+0]0-420;Day0_k93_908140.t0[+0]0-483;Day27_k93_1535349[+1]1-421;Day0_k93_408583[+1]1-409;Day27_k93_1508137[+0]0-396;Day0_k93_461234[+0]0-426;Day0_k93_964994[+1]1-370;…	GO:0031386
	GO:0047124:L-erythro-3,5-diaminohexanoate dehydrogenase activity		0.000201722	0.00397237	0.518848	0.359152	2.2213	Up-regulated	2.40095	68	Bison_k93_23431.t0[+0]0-1062;Day27_k93_1805655.t0[+0]0-1062;Day27_k93_131267[+0]0-1062;Bison_k93_326667.t0[+2]2-857;Day0_k93_1748966[+2]2-248;Day27_k93_7523.t0[+2]2-494;Day27_k93_928593.t0[+1]61-1054;Day27_k93_386190[+1]52-1117;Day0_k93_744846[+0]0-447;Bison_k93_268692.t0[+0]459-978;Bison_k93_463965[+0]0-810;Day27_k93_1459276[+0]0-822;Bison_k93_332966[+0]0-735;Day27_k93_158870[+0]36-1059;Bison_k9…	GO:0047124
	GO:0045302:choloylglycine hydrolase activity		0.000511443	0.00847745	0.477271	0.606087	2.23491	Up-regulated	2.07173	14	Bison_k93_123568[+1]1-733;Day27_k93_1758725.t0[+0]0-678;Bison_k93_79695.t0[+0]0-426;Day27_k93_44714.t0[+2]2-449;Day27_k93_747975.t0[+0]0-357;Day27_k93_248744[+0]0-876;Day27_k93_1261542[+0]0-435;Day27_k93_1771068[+2]38-932;Bison_k93_474356[+0]0-321;Day27_k93_1325992[+0]0-336;Bison_k93_363446[+2]2-338;Bison_k93_515653[+1]1-346;Day0_k93_917438[+1]1-952;Day0_k93_538439.t0[+0]0-732	GO:0045302
	GO:0047068:N5,N10-methenyltetrahydromethanopterin hydrogenase activity		0.000214274	0.00414863	0.518848	0.404788	2.23699	Up-regulated	2.38209	45	Day0_k93_1603719[+1]1-589;Day27_k93_813274[+2]2-677;Bison_k93_132683.t0[+1]1-991;Day27_k93_1715101[+1]1-457;Bison_k93_344391[+2]2-1016;Day27_k93_1773442[+1]1-958;Day0_k93_1667347.t0[+0]0-462;Day0_k93_589902[+0]0-378;Bison_k93_61739.t0[+2]2-455;Bison_k93_281818[+2]2-419;Bison_k93_411016[+0]0-981;Day0_k93_1656909[+2]2-647;Day0_k93_529543[+1]1-667;Bison_k93_384982[+2]2-461;Day27_k93_651798[+1]1-988;…	GO:0047068
	GO:0015159:polysaccharide transmembrane transporter activity		2.6274e-07	1.00892e-05	0.674963	0.285866	2.2584	Up-regulated	4.99614	208	Bison_k93_27306[+0]0-441;Bison_k93_38744[+0]372-1176;Bison_k93_57821[+2]2-782;Bison_k93_107963[+0]0-339;Bison_k93_117732[+1]1-766;Bison_k93_406685[+2]2-776;Bison_k93_267580[+1]424-733;Bison_k93_250362[+0]0-351;Bison_k93_498850[+1]1-553;Bison_k93_104860[+0]0-411;Bison_k93_441570.t0[+1]1-622;Bison_k93_48830[+0]0-549;Day27_k93_1623216.t0[+0]0-510;Bison_k93_243626[+0]0-729;Bison_k93_9575[+2]2-638;Day…	GO:0015159
	GO:0016209:antioxidant activity		1.06535e-06	3.60967e-05	0.643552	0.290435	2.25904	Up-regulated	4.44253	194	Day0_k93_1056222.t0[+1]3067-4249;Bison_k93_149773.t0[+0]0-564;Bison_k93_72365[+0]0-504;Bison_k93_251558[+2]62-551;Bison_k93_365014[+2]2-536;Day27_k93_287183[+0]0-504;Bison_k93_427549[+0]0-723;Bison_k93_216748.0[+0]0-741;Bison_k93_88256[+0]0-1422;Bison_k93_338789.t0[+1]1-799;Bison_k93_288743[+0]0-996;Bison_k93_176395[+0]0-318;Bison_k93_321878[+0]0-495;Bison_k93_117421[+0]0-435;Bison_k93_101390[+2]…	GO:0016209
	GO:0031625:ubiquitin protein ligase binding		0.000171334	0.00352458	0.518848	0.381614	2.25924	Up-regulated	2.45289	58	Day0_k93_1694439[+0]0-939;Bison_k93_280945.t0[+1]1-214;Bison_k93_133272.t0[+0]0-753;Bison_k93_217432[+2]2-356;Day0_k93_1817094[+1]1-562;Bison_k93_394114[+1]1-361;Day27_k93_1032781[+0]0-492;Bison_k93_25365[+2]2-425;Bison_k93_310683.t0[+1]1-289;Day0_k93_768127.t0[+2]2-332;Bison_k93_540580[+2]2-746;Bison_k93_66500[+2]2-617;Day27_k93_802922[+2]2-332;Day27_k93_1507264[+0]0-414;Bison_k93_34260.t0[+1]1-…	GO:0031625
	GO:0008745:N-acetylmuramoyl-L-alanine amidase activity		3.07845e-07	1.14399e-05	0.674963	0.284889	2.25988	Up-regulated	4.94158	217	Bison_k93_165598[+0]33-1194;Bison_k93_335305[+2]2-1688;Bison_k93_262095[+0]0-399;Bison_k93_533527.t0[+0]0-435;Day0_k93_1007655[+2]2-1088;Bison_k93_306229[+0]0-423;Bison_k93_145962[+0]0-612;Bison_k93_415645[+0]0-408;Bison_k93_155296.t0[+1]1-994;Day0_k93_202498[+1]1-589;Bison_k93_94038[+2]2-587;Bison_k93_121708.t0[+0]210-636;Bison_k93_361941[+1]1-235;Bison_k93_538055[+1]1-562;Day27_k93_1358502[+0]0…	GO:0008745
	GO:0004397:histidine ammonia-lyase activity		0.000164391	0.00341222	0.518848	0.409807	2.26473	Up-regulated	2.46696	45	Day27_k93_1235097.t0[+2]2-1115;Day0_k93_1575589[+0]27-1593;Day0_k93_1113399[+0]45-1587;Day0_k93_1611168[+0]0-984;Bison_k93_118354.t0[+0]0-807;Bison_k93_16039[+1]1-595;Day27_k93_328502.t0[+1]1-556;Bison_k93_370801[+1]1-571;Bison_k93_383043.t0[+0]0-411;Bison_k93_380670[+0]0-417;Bison_k93_36797[+2]2-296;Day27_k93_359793[+0]0-1086;Day27_k93_2036755.t0[+2]2-434;Bison_k93_477535.t0[+0]0-324;Bison_k93_3…	GO:0004397
	GO:0008816:citryl-CoA lyase activity		0.000314209	0.00574554	0.498493	0.470066	2.26908	Up-regulated	2.24067	30	Day27_k93_1597478.t0[+0]381-996;Bison_k93_31919.t0[+0]381-1287;Day0_k93_1017919[+0]0-363;Bison_k93_81667.t0[+2]2-326;Day0_k93_1806078[+2]137-530;Day0_k93_909531[+1]1-538;Bison_k93_399892.t0[+1]1-499;Bison_k93_295047[+1]1-808;Day27_k93_1308831[+1]331-721;Bison_k93_410181[+1]73-346;Day0_k93_38118[+1]331-1222;Bison_k93_229937[+0]0-420;Bison_k93_49734[+0]0-345;Day0_k93_685396[+2]2-332;Day0_k93_150897…	GO:0008816
	GO:0003777:microtubule motor activity		3.64002e-05	0.00090219	0.557332	0.340748	2.27369	Up-regulated	3.0447	92	Bison_k93_371749[+0]0-819;Bison_k93_282700[+1]1-814;Bison_k93_116804[+1]1-958;Bison_k93_163358[+2]2-485;Bison_k93_246958.t0[+2]2-947;Bison_k93_179904[+2]2-362;Bison_k93_186211.t0[+0]0-342;Bison_k93_338324.t0[+0]0-519;Bison_k93_526561.t0[+0]0-1572;Bison_k93_346683.t0[+0]0-528;Day27_k93_843923[+0]0-1824;Bison_k93_525315[+0]0-426;Bison_k93_218848.t0[+2]146-407;Bison_k93_165991[+2]2-356;Bison_k93_128…	GO:0003777
	GO:0050607:mycothiol-dependent formaldehyde dehydrogenase activity		0.000235175	0.00447805	0.518848	0.480957	2.27881	Up-regulated	2.34891	28	Bison_k93_68728[+0]0-639;Bison_k93_81302[+2]2-269;Day27_k93_1488194[+2]2-935;Bison_k93_387648[+1]1-358;Day27_k93_387599.t0[+0]0-300;Day27_k93_1511346[+1]1-757;Day0_k93_1508928[+1]1-454;Bison_k93_339368[+0]0-414;Day0_k93_1470229[+0]0-495;Bison_k93_296965.t0[+2]2-653;Day0_k93_1125719.t0[+1]1-1078;Day27_k93_727077.t0[+0]0-957;Day27_k93_1503220[+0]0-1077;Day27_k93_1264748.t0[+1]1-226;Day0_k93_1156956…	GO:0050607
	GO:0004587:ornithine-oxo-acid transaminase activity		0.000114996	0.00252334	0.538434	0.418342	2.30411	Up-regulated	2.59802	46	Bison_k93_122479[+1]7-1252;Bison_k93_183899[+1]37-970;Bison_k93_44587.t0[+2]2-662;Bison_k93_153495.f0[+1]1-418;Bison_k93_336128.t0[+0]0-573;Day0_k93_1565936.t0[+2]2-755;Day27_k93_10320.t0[+0]0-612;Bison_k93_136697[+0]0-600;Bison_k93_379671[+2]2-560;Day0_k93_1251875[+1]1-634;Bison_k93_458851[+2]2-518;Bison_k93_455753.t0[+0]0-303;Bison_k93_71707[+2]2-599;Day27_k93_2032983[+0]0-540;Bison_k93_350418.…	GO:0004587
	GO:0050155:ornithine(lysine) transaminase activity		0.000114996	0.00252334	0.538434	0.418342	2.30411	Up-regulated	2.59802	46	Bison_k93_122479[+1]7-1252;Bison_k93_183899[+1]37-970;Bison_k93_44587.t0[+2]2-662;Bison_k93_153495.f0[+1]1-418;Bison_k93_336128.t0[+0]0-573;Day0_k93_1565936.t0[+2]2-755;Day27_k93_10320.t0[+0]0-612;Bison_k93_136697[+0]0-600;Bison_k93_379671[+2]2-560;Day0_k93_1251875[+1]1-634;Bison_k93_458851[+2]2-518;Bison_k93_455753.t0[+0]0-303;Bison_k93_71707[+2]2-599;Day27_k93_2032983[+0]0-540;Bison_k93_350418.…	GO:0050155
	GO:0106310:protein serine kinase activity		6.15768e-11	3.94092e-09	0.839089	0.264049	2.33168	Up-regulated	8.4044	447	Bison_k93_455658.t0[+1]73-1111;Bison_k93_142370[+0]0-837;Bison_k93_314788[+0]0-504;Bison_k93_60628[+2]170-1427;Day0_k93_1261179.t0[+2]2-425;Bison_k93_142197[+2]2-719;Bison_k93_152111.t0[+2]2-575;Bison_k93_410068[+0]0-567;Day27_k93_218538[+0]0-429;Bison_k93_531007[+0]0-849;Bison_k93_23426[+2]2-644;Bison_k93_483111.t0[+0]0-693;Bison_k93_496911.t0[+0]0-834;Day0_k93_1249668[+0]0-297;Bison_k93_209999[…	GO:0106310
	GO:0050002:D-proline reductase (dithiol) activity		2.85496e-06	9.01073e-05	0.627257	0.331794	2.33622	Up-regulated	4.04524	116	Bison_k93_125740[+0]0-228;Bison_k93_208512.t0[+0]0-1371;Bison_k93_204609.t0[+1]652-1105;Bison_k93_204609.t0[+0]0-342;Day0_k93_565141.t0[+1]652-1105;Day0_k93_565141.t0[+0]0-342;Bison_k93_329623[+0]0-363;Bison_k93_303074[+1]424-1045;Bison_k93_519460.t0[+2]2-365;Bison_k93_252011.t0[+0]0-1140;Bison_k93_319097[+0]0-318;Bison_k93_465134.t0[+0]60-306;Bison_k93_226206[+0]0-693;Day27_k93_597136[+1]1-1525;…	GO:0050002
	GO:0030412:formimidoyltetrahydrofolate cyclodeaminase activity		6.49999e-05	0.0014976	0.538434	0.425749	2.37576	Up-regulated	2.8246	47	Bison_k93_363348[+0]0-1107;Day27_k93_1191978.t0[+0]0-561;Day0_k93_1702929.t0[+0]0-408;Bison_k93_74992[+0]0-447;Bison_k93_112125[+0]36-810;Bison_k93_481069[+0]0-558;Bison_k93_125329[+0]0-309;Day0_k93_1508071[+1]1-583;Bison_k93_445727.t0[+0]0-477;Day0_k93_1586448[+2]2-1211;Bison_k93_421073.t0[+0]0-462;Day27_k93_729466.t0[+0]0-942;Bison_k93_7779[+0]0-489;Bison_k93_498871.t0[+1]1-586;Bison_k93_105199…	GO:0030412
	GO:0008017:microtubule binding		2.58714e-07	1.00892e-05	0.674963	0.327829	2.42725	Up-regulated	4.99614	148	Day0_k93_588690.f0[+0]0-1710;Bison_k93_76045[+0]0-1125;Bison_k93_371749[+0]0-819;Day27_k93_651791[+2]2-1151;Bison_k93_166623[+1]1-346;Bison_k93_101156.t0[+1]1-994;Bison_k93_329686.t0[+2]2-335;Bison_k93_487563[+2]2-1184;Day27_k93_769240[+1]1-709;Bison_k93_282700[+1]1-814;Bison_k93_513273.t0[+2]2-692;Bison_k93_116804[+1]1-958;Bison_k93_111136[+2]2-779;Bison_k93_163358[+2]2-485;Bison_k93_246958.t0[+…	GO:0008017
	GO:0015501:glutamate:sodium symporter activity		2.27608e-05	0.00060277	0.57561	0.442394	2.44481	Up-regulated	3.21985	45	Day27_k93_2043626[+1]1-814;Day0_k93_1690790[+0]114-1074;Bison_k93_442186.t0[+0]0-459;Bison_k93_100429[+1]1-1195;Bison_k93_370420[+0]0-411;Bison_k93_495609[+2]2-698;Day0_k93_1228966.t0[+1]1-550;Bison_k93_394902[+0]0-570;Day0_k93_116807[+1]1018-2395;Bison_k93_174382.t0[+1]1-487;Day0_k93_462033.t0[+2]272-929;Bison_k93_450397[+2]2-980;Bison_k93_500054[+1]1-577;Bison_k93_291519[+1]1-784;Bison_k93_1523…	GO:0015501
	GO:0003724:RNA helicase activity		1.11417e-09	5.96989e-08	0.788187	0.298579	2.45224	Up-regulated	7.22403	275	Day27_k93_949129[+1]1-2221;Day27_k93_238951.t0[+0]0-957;Bison_k93_270243.t0[+0]0-471;Day0_k93_477968.t0[+1]1-1348;Bison_k93_162370.t0[+1]136-496;Day27_k93_1982389[+2]2-557;Day0_k93_1874451.t0[+2]2-1145;Bison_k93_219119[+0]0-624;Day0_k93_248379[+1]154-1309;Bison_k93_222384[+1]1-367;Bison_k93_24034.t0[+2]2-500;Bison_k93_101757.t0[+2]2-1265;Bison_k93_329210[+0]0-1389;Bison_k93_407744[+1]1-1213;Day27…	GO:0003724
	GO:0034386:4-aminobutyrate:2-oxoglutarate transaminase activity		5.92854e-05	0.00142285	0.557332	0.469052	2.45678	Up-regulated	2.84684	38	Bison_k93_56624.t0[+1]1-1222;Bison_k93_388431[+0]0-1209;Bison_k93_450587[+1]13-241;Bison_k93_267464.t0[+0]0-1200;Bison_k93_442925[+0]0-1263;Bison_k93_454933.t0[+1]28-550;Day27_k93_1747094[+1]67-1423;Bison_k93_129818[+2]2-326;Day0_k93_1581946[+1]1-505;Bison_k93_11670[+2]14-1109;Bison_k93_233328[+1]1-382;Day0_k93_1206094[+0]225-1581;Day27_k93_1559465[+0]0-1017;Day0_k93_1130018[+0]0-474;Bison_k93_42…	GO:0034386
	GO:0004181:metallocarboxypeptidase activity		5.22602e-09	2.50849e-07	0.761461	0.315489	2.50496	Up-regulated	6.60059	216	Bison_k93_19042[+0]147-1482;Day27_k93_1376272[+0]75-2262;Bison_k93_355946.t0[+1]1-484;Bison_k93_493222[+2]2-497;Bison_k93_12726[+0]66-390;Day27_k93_2007438[+2]2-1622;Bison_k93_29160[+2]2-548;Bison_k93_315750[+0]0-483;Day27_k93_1797476.t0[+2]2-1622;Bison_k93_485863[+2]2-581;Bison_k93_366608[+1]1-424;Bison_k93_502317.t0[+2]2-218;Bison_k93_168745.t0[+2]2-299;Bison_k93_264037.t0[+1]1-295;Bison_k93_44…	GO:0004181
	GO:0102391:decanoate-CoA ligase activity		2.82329e-05	0.000730882	0.57561	0.649903	2.50568	Up-regulated	3.13615	16	Bison_k93_309959[+0]0-609;Bison_k93_309849[+0]0-429;Bison_k93_213820.t0[+0]0-414;Bison_k93_435073.t0[+0]0-1164;Bison_k93_390199[+1]1-358;Day27_k93_945580.t0[+0]0-324;Day27_k93_1161807[+0]0-489;Bison_k93_117182[+2]2-308;Bison_k93_224188[+0]0-312;Day27_k93_833162.t0[+2]2-290;Bison_k93_213304[+2]2-308;Day27_k93_1430863.t0[+0]0-339;Bison_k93_348949[+1]1-394;Day27_k93_454732.t0[+0]0-900;Day0_k93_15269…	GO:0102391
	GO:0033192:calmodulin-dependent protein phosphatase activity		1.84975e-05	0.000495561	0.57561	0.51685	2.51402	Up-regulated	3.3049	31	Bison_k93_148746.t0[+0]0-780;Bison_k93_77600[+2]2-446;Bison_k93_392662.t0[+2]2-701;Bison_k93_67904[+1]1-541;Bison_k93_272407.t0[+0]0-351;Bison_k93_249110[+0]0-459;Day27_k93_1147918.t0[+0]0-345;Day27_k93_667003[+0]0-948;Day27_k93_1358734.f0[+0]0-285;Bison_k93_325045[+0]0-288;Bison_k93_73592[+0]0-474;Bison_k93_57520[+0]0-315;Day27_k93_1399527[+0]0-888;Bison_k93_51432[+2]2-422;Bison_k93_141865[+0]0-…	GO:0033192
	GO:0005267:potassium channel activity		3.0066e-05	0.000769689	0.57561	0.697303	2.51589	Up-regulated	3.11368	12	Bison_k93_330539[+2]2-2249;Bison_k93_503611[+1]1-307;Bison_k93_42755[+0]0-429;Bison_k93_502616.t0[+1]1-418;Bison_k93_353671[+2]2-656;Bison_k93_249805.t0[+0]0-531;Bison_k93_364396[+2]2-371;Bison_k93_318631[+1]1-370;Bison_k93_537153.t0[+2]2-296;Day0_k93_1657208[+2]779-1154;Day0_k93_977081.t0[+0]0-873;Day27_k93_345290[+0]0-366	GO:0005267
	GO:0008746:NAD(P)+ transhydrogenase activity		2.45188e-05	0.000641946	0.57561	0.497879	2.51626	Up-regulated	3.1925	35	Bison_k93_111049[+2]2-638;Bison_k93_154404[+1]1-436;Bison_k93_461359.t0[+0]0-432;Day27_k93_1734225[+2]2-995;Bison_k93_401864.t0[+0]0-651;Bison_k93_520469[+0]0-696;Bison_k93_11028.t0[+0]0-444;Bison_k93_89731[+1]1-295;Bison_k93_44899[+0]0-1101;Bison_k93_335691.t0[+2]23-350;Bison_k93_508303.t0[+0]0-408;Bison_k93_390140[+2]2-668;Bison_k93_432214.t0[+2]2-482;Day27_k93_863711[+2]2-290;Bison_k93_219197.…	GO:0008746
	GO:0047530:2,4-diaminopentanoate dehydrogenase activity		1.80747e-05	0.000489932	0.57561	0.493686	2.5603	Up-regulated	3.30986	37	Bison_k93_211501.t0[+0]60-1119;Day27_k93_1126183[+1]1-496;Day0_k93_1798093.0[+0]60-1119;Day0_k93_561189.t0[+0]0-693;Bison_k93_252383[+1]112-790;Bison_k93_436948[+0]0-1062;Day27_k93_1477057.t0[+0]0-903;Bison_k93_134619[+0]0-819;Bison_k93_440880.t0[+2]2-617;Bison_k93_210889[+0]0-582;Bison_k93_219978[+0]0-462;Bison_k93_59505[+1]1-1066;Day0_k93_924816[+0]0-258;Bison_k93_287835.t0[+1]1-493;Bison_k93_4…	GO:0047530
	GO:0004512:inositol-3-phosphate synthase activity		3.80298e-09	1.86427e-07	0.761461	0.352781	2.61865	Up-regulated	6.72949	152	Day27_k93_1058654[+1]1-1561;Bison_k93_152344[+2]2-1499;Bison_k93_57387[+1]1-1519;Bison_k93_112530[+1]2365-2911;Bison_k93_320805[+0]0-735;Bison_k93_95294.t0[+0]0-1332;Bison_k93_264113[+0]0-1461;Day27_k93_123732.t0[+0]0-354;Bison_k93_77780[+0]0-333;Day27_k93_1324581[+0]0-1038;Day27_k93_1201061[+1]1-292;Day27_k93_197494.t0[+2]2-635;Bison_k93_58013[+1]1-487;Bison_k93_227282.t0[+0]99-531;Day0_k93_5939…	GO:0004512
	GO:0033726:aldehyde ferredoxin oxidoreductase activity		6.93355e-06	0.000194816	0.610527	0.507002	2.62936	Up-regulated	3.71038	37	Day27_k93_934886.t0[+1]1-1087;Day0_k93_1092491[+0]141-765;Bison_k93_287313[+1]1-1030;Day27_k93_453202[+0]0-1116;Bison_k93_111070.t0[+2]2-701;Day27_k93_28802[+1]160-439;Day27_k93_662003.t0[+0]0-564;Day27_k93_1478982[+2]230-791;Bison_k93_120865.t0[+0]0-468;Day0_k93_724976.t0[+0]231-819;Bison_k93_290051.t0[+1]1-304;Day27_k93_359858.t0[+0]0-372;Day0_k93_932375.t0[+0]0-402;Day27_k93_595198.t0[+0]0-315…	GO:0033726
	GO:0018112:proline racemase activity		1.66862e-06	5.41478e-05	0.643552	0.481731	2.6622	Up-regulated	4.26642	45	Bison_k93_139903[+2]2-686;Day0_k93_1739951.t0[+2]14-770;Bison_k93_396667.t0[+1]25-1102;Day27_k93_476736.t0[+0]0-945;Bison_k93_510871[+2]2-401;Bison_k93_458647[+0]0-801;Bison_k93_531858.t0[+1]1-481;Bison_k93_418373[+0]0-435;Bison_k93_279398[+1]1-1039;Bison_k93_350435.t0[+2]2-389;Bison_k93_9924[+1]1-559;Bison_k93_111159[+2]2-968;Day27_k93_1342555[+1]25-1096;Bison_k93_160752[+2]41-1112;Bison_k93_300…	GO:0018112
	GO:0004698:calcium-dependent protein kinase C activity		4.45252e-07	1.60291e-05	0.674963	0.568727	2.81958	Up-regulated	4.79509	33	Bison_k93_45270.t0[+1]472-964;Day27_k93_316450[+1]52-2704;Day0_k93_936634.t0[+0]0-699;Bison_k93_330020[+1]1-565;Day0_k93_1280690[+0]81-1296;Bison_k93_226846.t0[+2]2-299;Day27_k93_53263[+1]1-1141;Bison_k93_269916.t0[+1]1-529;Bison_k93_371567[+2]2-296;Bison_k93_211836.t0[+1]1-859;Bison_k93_484882[+0]0-225;Bison_k93_526106.t0[+1]1-1102;Day27_k93_487078[+2]56-2582;Day27_k93_1264901.t0[+2]32-2603;Biso…	GO:0004698
	GO:0140326:ATPase-coupled intramembrane lipid transporter activity		2.30225e-08	1.04008e-06	0.733762	0.453693	2.83136	Up-regulated	5.98293	70	Bison_k93_251515[+2]2-1079;Bison_k93_332129[+0]0-1482;Bison_k93_511956[+0]0-1407;Bison_k93_305308.t0[+1]1-1063;Bison_k93_451843[+0]0-645;Bison_k93_288260.t0[+2]2-755;Bison_k93_102703.t0[+2]176-731;Bison_k93_369044.t0[+2]2-479;Bison_k93_284122.t0[+0]0-813;Bison_k93_288021[+2]2-698;Bison_k93_327909[+1]1-715;Bison_k93_495646.t0[+0]0-798;Bison_k93_403555[+2]2-641;Bison_k93_448502.t0[+0]0-540;Bison_k9…	GO:0140326
	GO:0008568:microtubule-severing ATPase activity		1.28602e-07	5.29106e-06	0.690132	0.660814	2.86274	Up-regulated	5.27646	22	Day0_k93_588690.f0[+0]0-1710;Bison_k93_166623[+1]1-346;Bison_k93_101156.t0[+1]1-994;Bison_k93_487563[+2]2-1184;Bison_k93_513273.t0[+2]2-692;Bison_k93_111136[+2]2-779;Bison_k93_165514[+0]0-861;Bison_k93_64190.t0[+1]1-451;Bison_k93_386782.t0[+0]0-1542;Bison_k93_393907.t0[+0]0-384;Bison_k93_506290[+0]0-783;Day0_k93_1766031.t0[+1]232-1036;Bison_k93_447040[+0]0-423;Bison_k93_442851.t0[+0]0-279;Bison_k…	GO:0008568
	GO:0051116:cobaltochelatase activity		6.32612e-08	2.65007e-06	0.704976	0.803102	2.89762	Up-regulated	5.57674	12	Bison_k93_280822[+1]1-2107;Bison_k93_169058[+1]1-745;Bison_k93_56151[+2]2-467;Bison_k93_476552[+1]1-337;Bison_k93_500008.t0[+1]1-442;Bison_k93_276458.t0[+0]0-408;Bison_k93_209891[+1]1-436;Bison_k93_27328[+0]0-987;Bison_k93_173620[+1]1-763;Day0_k93_1349416[+0]18-363;Bison_k93_349815[+0]0-405;Day0_k93_924600[+0]0-552	GO:0051116
	GO:0016866:intramolecular transferase activity		5.91286e-11	3.89235e-09	0.839089	0.403484	2.90604	Up-regulated	8.40979	127	Bison_k93_191064[+1]1-232;Bison_k93_145000.t0[+1]1-1222;Bison_k93_65008[+0]0-453;Bison_k93_156176[+0]0-594;Bison_k93_144925[+1]1-832;Bison_k93_111207[+0]0-393;Bison_k93_317805[+0]0-324;Day0_k93_1506867[+1]1-463;Bison_k93_9303[+2]2-503;Bison_k93_443249[+2]2-839;Bison_k93_433398[+0]0-861;Day27_k93_2079946[+0]0-927;Day27_k93_1528716[+1]1-307;Day27_k93_2070443.t0[+2]299-788;Day0_k93_1723312[+0]0-600;…	GO:0016866
	GO:0008138:protein tyrosine/serine/threonine phosphatase activity		3.04316e-08	1.34835e-06	0.719513	0.531685	2.92837	Up-regulated	5.8702	46	Bison_k93_71029.t0[+0]0-1080;Day27_k93_279883[+0]0-468;Bison_k93_406987.t0[+0]0-1146;Bison_k93_163217[+2]2-791;Day27_k93_2097931[+0]0-612;Bison_k93_99136[+0]0-282;Bison_k93_457155[+0]0-480;Day0_k93_947993[+0]0-591;Bison_k93_347791[+0]0-333;Bison_k93_27347[+2]2-824;Bison_k93_128624.t0[+2]164-374;Bison_k93_407207[+2]2-632;Day0_k93_447495[+0]0-1476;Day27_k93_2102951[+2]2-398;Bison_k93_56369[+2]2-446…	GO:0008138
	GO:0004564:beta-fructofuranosidase activity		1.9917e-12	1.63889e-10	0.898671	0.411162	3.04413	Up-regulated	9.78545	147	Day27_k93_1887320.t0[+0]0-348;Day27_k93_521262[+0]0-552;Day27_k93_1468689[+0]0-510;Day0_k93_1567814.t0[+2]2-704;Bison_k93_305627.t0[+0]0-399;Bison_k93_188475[+2]2-455;Bison_k93_103449.t0[+0]0-387;Bison_k93_84884.t0[+1]1-379;Day0_k93_1659210.t0[+2]2-365;Bison_k93_429158[+0]0-237;Day27_k93_437347[+2]2-500;Bison_k93_137796[+0]117-519;Bison_k93_60754[+2]2-287;Bison_k93_45329[+2]2-332;Bison_k93_53726[…	GO:0004564
	GO:0030544:Hsp70 protein binding		9.42431e-11	5.71411e-09	0.839089	0.488662	3.11707	Up-regulated	8.24305	75	Bison_k93_346300[+1]1-922;Bison_k93_40845[+0]0-1200;Day0_k93_190820.t0[+0]0-1074;Day0_k93_1026403[+1]1-964;Day27_k93_608711[+0]0-1083;Bison_k93_471988[+0]0-651;Bison_k93_500679[+1]1-229;Day27_k93_1328292[+0]0-948;Day0_k93_335145[+2]2-995;Bison_k93_295468[+1]1-1036;Day27_k93_1800407[+1]1-457;Day0_k93_1638934[+2]2-968;Bison_k93_239506.t0[+0]0-576;Day27_k93_569496[+0]0-420;Bison_k93_119987[+0]0-603;…	GO:0030544
	GO:0005516:calmodulin binding		1.91627e-12	1.63889e-10	0.898671	0.442334	3.13528	Up-regulated	9.78545	119	Bison_k93_148746.t0[+0]0-780;Bison_k93_469687[+2]2-1391;Bison_k93_392662.t0[+2]2-701;Day0_k93_332015[+0]0-705;Day27_k93_294634[+2]2-1286;Bison_k93_402517[+0]0-1176;Day0_k93_1249668[+0]0-297;Bison_k93_152678.t0[+2]2-797;Bison_k93_67904[+1]1-541;Bison_k93_360420[+1]1-847;Day0_k93_1338617[+2]2-494;Day0_k93_150466[+2]62-938;Bison_k93_524645[+1]1-679;Bison_k93_249110[+0]0-459;Bison_k93_337584[+0]0-549…	GO:0005516
	GO:0016715:oxidoreductase activity, acting on paired donors, with incorporation or reduction of molecular oxygen, reduced ascorbate as one donor, and incorporation of one atom of oxygen		4.9376e-10	2.84406e-08	0.801216	0.531038	3.14387	Up-regulated	7.54606	58	Bison_k93_9203[+1]1-1930;Bison_k93_336636[+1]1-1042;Bison_k93_405636.t0[+2]2-1016;Bison_k93_185685[+2]2-689;Bison_k93_287702[+0]0-720;Bison_k93_303425[+1]1-664;Bison_k93_219246.t0[+0]0-624;Bison_k93_412564[+0]0-408;Bison_k93_515468[+0]0-522;Bison_k93_163792[+1]1-544;Bison_k93_105014.t0[+2]2-398;Day27_k93_371428.t0[+1]1-1459;Bison_k93_340590[+0]0-342;Bison_k93_325309[+1]1-943;Bison_k93_518481[+1]1…	GO:0016715
	GO:0030570:pectate lyase activity		1.47178e-13	1.88388e-11	0.943632	0.43936	3.21628	Up-regulated	10.7249	136	Day0_k93_1591072.t0[+1]1-778;Bison_k93_343536[+2]2-470;Bison_k93_259309[+2]2-770;Bison_k93_79619[+0]0-738;Bison_k93_364535[+0]0-1491;Day27_k93_800075[+2]2-686;Day27_k93_500122[+1]49-331;Day0_k93_261555[+1]1-670;Bison_k93_104002.t0[+1]1-847;Day0_k93_1239087[+2]2-719;Bison_k93_326258.t0[+0]63-687;Bison_k93_529013[+2]2-833;Bison_k93_14232[+1]1-319;Bison_k93_512376.t0[+0]0-378;Bison_k93_46537.t0[+0]0…	GO:0030570
	GO:0004683:calmodulin-dependent protein kinase activity		6.80112e-12	5.05477e-10	0.887075	0.494425	3.23516	Up-regulated	9.2963	85	Bison_k93_469687[+2]2-1391;Bison_k93_123941[+0]0-1176;Day0_k93_332015[+0]0-705;Day27_k93_294634[+2]2-1286;Bison_k93_402517[+0]0-1176;Day0_k93_1249668[+0]0-297;Bison_k93_152678.t0[+2]2-797;Bison_k93_360420[+1]1-847;Day0_k93_1338617[+2]2-494;Day0_k93_150466[+2]62-938;Bison_k93_524645[+1]1-679;Bison_k93_337584[+0]0-549;Bison_k93_451971.t0[+0]0-483;Bison_k93_67753[+0]0-327;Day27_k93_1389618.t0[+0]0-4…	GO:0004683
	GO:0004575:sucrose alpha-glucosidase activity		1.8316e-11	1.27931e-09	0.863415	0.758299	3.28506	Up-regulated	8.89302	22	Day27_k93_1468689[+0]0-510;Day0_k93_1567814.t0[+2]2-704;Bison_k93_113121[+0]0-231;Bison_k93_29317.t0[+1]1-1684;Day27_k93_854360.t0[+0]0-513;Bison_k93_15368[+1]1-283;Bison_k93_21630[+2]2-719;Bison_k93_445724.t0[+0]0-477;Bison_k93_278712[+1]1-283;Day0_k93_1272697.t0[+2]2-413;Bison_k93_310526.t0[+1]1-982;Day0_k93_716336[+0]0-1056;Bison_k93_437448[+0]0-330;Bison_k93_262621[+0]0-288;Day27_k93_187901.t…	GO:0004575
	GO:0004748:ribonucleoside-diphosphate reductase activity, thioredoxin disulfide as acceptor		1.95098e-12	1.63889e-10	0.898671	0.537237	3.35273	Up-regulated	9.78545	70	Bison_k93_183132[+0]0-954;Bison_k93_153899[+2]2-395;Bison_k93_513070[+1]1-985;Bison_k93_202455[+2]2-434;Bison_k93_519982[+0]0-717;Bison_k93_317471.t0[+2]2-920;Bison_k93_447085[+0]0-510;Bison_k93_396860[+2]197-743;Bison_k93_389834[+0]0-1299;Bison_k93_436729.t0[+0]0-360;Day0_k93_482738[+2]134-1076;Bison_k93_65724[+0]0-1245;Bison_k93_446439[+0]0-486;Bison_k93_183758.t0[+1]1-697;Day27_k93_551997[+0]3…	GO:0004748
	GO:0004100:chitin synthase activity		4.35995e-15	6.27833e-13	0.996986	0.48472	3.35563	Up-regulated	12.2022	111	Bison_k93_354746[+0]0-1002;Bison_k93_377159[+2]2-419;Bison_k93_444563[+1]1-559;Bison_k93_372081[+2]29-1850;Bison_k93_178804[+1]2347-5362;Bison_k93_385446[+0]0-2133;Bison_k93_375871.t0[+0]0-924;Bison_k93_428306[+0]0-1026;Bison_k93_145073[+2]2-1412;Bison_k93_96142[+0]0-1455;Bison_k93_305533[+2]2-4133;Bison_k93_419007.0.f0[+2]2-413;Bison_k93_465168.t0[+2]2-1175;Day27_k93_919585.t0[+0]0-339;Bison_k93…	GO:0004100
	GO:0044183:protein folding chaperone		2.61151e-12	2.0748e-10	0.898671	0.546755	3.35904	Up-regulated	9.68302	67	Bison_k93_105549[+0]0-807;Bison_k93_44768.t0[+0]0-963;Bison_k93_164121.t0[+0]0-483;Bison_k93_360545.t0[+0]0-786;Bison_k93_486097[+0]0-1362;Bison_k93_137284[+1]1-910;Bison_k93_351407[+2]2-422;Day0_k93_768127.t0[+2]2-332;Bison_k93_540580[+2]2-746;Bison_k93_378051[+2]2-287;Bison_k93_302837[+1]1-796;Day0_k93_246992[+0]0-807;Bison_k93_66500[+2]2-617;Bison_k93_393200.t0[+0]189-906;Bison_k93_143816.t0[+…	GO:0044183
	GO:0050418:hydroxylamine reductase activity		2.67143e-13	3.23946e-11	0.932595	0.515254	3.37145	Up-regulated	10.4895	85	Bison_k93_25899[+2]2-506;Day0_k93_1512742.t0[+0]0-891;Bison_k93_439755[+0]0-1320;Bison_k93_325338.t0[+0]0-885;Day0_k93_1618977[+0]0-1284;Bison_k93_126392[+0]0-675;Day0_k93_3488.t0[+0]0-1320;Day0_k93_1512773[+1]1-673;Bison_k93_199386[+1]1-1177;Bison_k93_279987[+2]2-548;Bison_k93_508608[+0]0-441;Bison_k93_469697[+1]1-427;Day0_k93_1036045[+0]0-573;Bison_k93_491188[+0]0-435;Day0_k93_1534121[+0]0-891;…	GO:0050418
	GO:0051787:misfolded protein binding		1.32636e-12	1.27331e-10	0.91012	0.540269	3.37165	Up-regulated	9.89507	70	Bison_k93_105549[+0]0-807;Bison_k93_44768.t0[+0]0-963;Bison_k93_164121.t0[+0]0-483;Bison_k93_360545.t0[+0]0-786;Bison_k93_486097[+0]0-1362;Bison_k93_137284[+1]1-910;Bison_k93_351407[+2]2-422;Day0_k93_768127.t0[+2]2-332;Bison_k93_540580[+2]2-746;Bison_k93_36016[+0]0-420;Bison_k93_378051[+2]2-287;Bison_k93_302837[+1]1-796;Day0_k93_246992[+0]0-807;Bison_k93_66500[+2]2-617;Bison_k93_393200.t0[+0]189-…	GO:0051787
	GO:0051670:inulinase activity		1.04044e-12	1.07174e-10	0.91012	0.733918	3.46908	Up-regulated	9.96991	29	Day27_k93_616261[+1]1-367;Day27_k93_1468689[+0]0-510;Day0_k93_1567814.t0[+2]2-704;Bison_k93_376629[+2]2-242;Bison_k93_113121[+0]0-231;Bison_k93_29317.t0[+1]1-1684;Day27_k93_854360.t0[+0]0-513;Bison_k93_21438[+0]0-318;Bison_k93_15368[+1]1-283;Bison_k93_21630[+2]2-719;Bison_k93_445724.t0[+0]0-477;Bison_k93_278712[+1]1-283;Day0_k93_1272697.t0[+2]2-413;Bison_k93_310526.t0[+1]1-982;Day0_k93_716336[+0]…	GO:0051670
	GO:0106306:protein serine phosphatase activity		4.9767e-30	1.04239e-27	1.42456	0.451278	3.72509	Up-regulated	26.982	282	Bison_k93_286683.t0[+0]0-735;Bison_k93_285549[+1]16-946;Bison_k93_148746.t0[+0]0-780;Bison_k93_13648[+1]1-763;Bison_k93_74993[+0]0-1629;Bison_k93_370443.t0[+0]0-993;Day27_k93_1287447[+1]1-469;Day0_k93_1264903.t0[+0]0-351;Bison_k93_402178[+1]1-1000;Day27_k93_443309.t0[+1]1-370;Day0_k93_214806.t0[+0]0-555;Bison_k93_314244[+2]2-1373;Bison_k93_337036[+1]1-805;Bison_k93_327307[+2]2-497;Bison_k93_32477…	GO:0106306
	GO:0004866:endopeptidase inhibitor activity		8.0345e-33	2.6445e-30	1.48854	0.44435	3.7676	Up-regulated	29.5777	330	Bison_k93_496519.t0[+2]2-989;Bison_k93_285519[+0]0-393;Bison_k93_516961[+0]0-1068;Bison_k93_76500[+2]2-584;Bison_k93_133960[+0]0-981;Bison_k93_235.t0[+0]0-2202;Bison_k93_60943[+0]0-564;Bison_k93_332846[+0]0-1305;Bison_k93_429383[+0]0-513;Bison_k93_326278[+0]0-531;Bison_k93_432988[+0]0-549;Bison_k93_373222[+0]0-327;Bison_k93_371318[+0]0-1056;Bison_k93_254458.t0[+0]0-477;Bison_k93_91294[+2]2-440;Bi…	GO:0004866
	GO:0106307:protein threonine phosphatase activity		2.38868e-32	6.87941e-30	1.48157	0.458727	3.8033	Up-regulated	29.1624	288	Bison_k93_286683.t0[+0]0-735;Bison_k93_285549[+1]16-946;Bison_k93_148746.t0[+0]0-780;Bison_k93_13648[+1]1-763;Bison_k93_74993[+0]0-1629;Bison_k93_370443.t0[+0]0-993;Day27_k93_1287447[+1]1-469;Day0_k93_1264903.t0[+0]0-351;Bison_k93_402178[+1]1-1000;Day27_k93_443309.t0[+1]1-370;Day0_k93_214806.t0[+0]0-555;Bison_k93_314244[+2]2-1373;Bison_k93_337036[+1]1-805;Bison_k93_327307[+2]2-497;Bison_k93_32477…	GO:0106307
	GO:0003968:RNA-directed 5'-3' RNA polymerase activity		5.69284e-50	6.55816e-47	1.84285	0.495632	4.25633	Up-regulated	46.1832	366	Day27_k93_842037[+1]1-868;Day27_k93_821448[+0]0-426;Day0_k93_831653[+2]2-6206;Bison_k93_315934[+0]0-570;Bison_k93_155218[+1]1-226;Day27_k93_143526[+2]2-6206;Day27_k93_1571848[+1]1-1153;Bison_k93_272384[+1]199-1207;Day27_k93_174640[+2]2-1217;Day27_k93_1530682[+0]0-288;Bison_k93_309350[+0]0-375;Bison_k93_434818[+1]1-481;Day27_k93_984605[+2]2-350;Bison_k93_36392[+0]114-1539;Day0_k93_112827.0[+2]2-15…	GO:0003968
	GO:0015087:cobalt ion transmembrane transporter activity		1.24417e-30	2.86657e-28	1.43903	0.798186	4.58924	Up-regulated	27.5426	53	Bison_k93_274268[+2]2-665;Day27_k93_1493718[+0]0-552;Bison_k93_309387.t0[+1]241-547;Bison_k93_389816[+2]164-422;Bison_k93_312784[+0]30-696;Bison_k93_312784[+1]706-994;Bison_k93_387244.t0[+0]0-522;Bison_k93_188716[+0]30-696;Bison_k93_188716[+0]705-942;Bison_k93_20929[+2]2-584;Bison_k93_13692[+2]101-398;Day27_k93_1797728[+0]228-531;Bison_k93_312878[+0]0-468;Bison_k93_35825[+0]0-348;Bison_k93_35825[…	GO:0015087
	GO:0016852:sirohydrochlorin cobaltochelatase activity		1.93441e-44	1.11422e-41	1.73878	0.625834	4.81724	Up-regulated	40.953	169	Day0_k93_1040714[+0]0-978;Bison_k93_512342[+2]2-1166;Bison_k93_518373[+1]1-769;Bison_k93_455971[+2]56-1259;Bison_k93_532233.t0[+2]278-770;Bison_k93_204680[+0]249-1530;Bison_k93_152102.t0[+2]296-1517;Bison_k93_311950[+0]0-564;Day0_k93_58110[+2]98-389;Bison_k93_276494[+2]209-437;Bison_k93_281614[+0]0-771;Bison_k93_364932[+0]0-783;Bison_k93_133291.t0[+1]1-679;Bison_k93_416034[+1]1-718;Bison_k93_3674…	GO:0016852

## Sheet: Enriched_GO_BP
GO_BP		pval	padj	log2err	ES	NES	Enrichment	minus log10 padj	Genecount	Gene IDs	GO_ID
GO:0097588:archaeal or bacterial-type flagellum-dependent cell motility		6.18204e-39	4.74472e-36	1.6217	-0.666672	-4.67035	Down-regulated	35.3238	118	Day0_k93_1108271[+1]1-640;Day27_k93_117242.t0[+0]0-525;Day0_k93_1830481[+1]1-493;Day27_k93_364606.t0[+1]1-253;Day0_k93_1240326[+1]1-499;Day27_k93_984011[+2]2-512;Day27_k93_198799[+0]0-453;Day27_k93_1462957.t0[+0]0-366;Day27_k93_1783507[+1]1-481;Day0_k93_1595190[+1]1-289;Day0_k93_1107289.t0[+1]1-445;Day27_k93_918062[+1]1-499;Day27_k93_40375[+0]0-531;Day0_k93_899786[+0]0-354;Day0_k93_222177[+0]0-48…	GO:0097588
GO:0015689:molybdate ion transport		3.7887e-19	1.29237e-16	1.13309	-0.456956	-3.43154	Down-regulated	15.8886	161	Bison_k93_6165[+1]1-832;Bison_k93_33225[+0]0-756;Bison_k93_265118[+2]110-605;Bison_k93_358927[+1]1-763;Day0_k93_497106[+2]74-944;Day0_k93_303970[+1]1-829;Day0_k93_90440[+1]1-244;Day0_k93_977693[+2]2-854;Day0_k93_332686.t0[+0]0-780;Day0_k93_561266.t0[+1]1030-1711;Bison_k93_91569[+0]0-453;Day0_k93_1785491[+0]0-831;Day27_k93_1013281.t0[+1]112-943;Day27_k93_755105[+2]2-773;Day27_k93_2000155[+1]208-96…	GO:0015689
GO:0005993:trehalose catabolic process		1.41474e-11	2.06821e-09	0.875325	-0.577743	-3.24466	Down-regulated	8.68441	51	Day0_k93_574770.t0[+0]1008-2436;Day27_k93_1898639[+2]2018-3647;Day27_k93_846802[+0]0-474;Day27_k93_1885650[+0]1200-2841;Day0_k93_1040565[+1]1-1108;Day0_k93_185332[+0]2019-3648;Day27_k93_1975786[+1]1546-3145;Day0_k93_963859[+0]0-1563;Day27_k93_1103338[+0]0-1551;Day27_k93_1651078[+1]424-1459;Day27_k93_20611[+0]0-1617;Day27_k93_1060321[+1]1-1066;Day27_k93_1884250[+0]675-2316;Day0_k93_690377[+0]0-435…	GO:0005993
GO:0015628:protein secretion by the type II secretion system		4.34212e-17	1.11086e-14	1.06721	-0.387263	-3.10556	Down-regulated	13.9543	220	Day0_k93_589468[+1]1-388;Day27_k93_1836856[+1]1-358;Day0_k93_1838980[+2]2-365;Bison_k93_514134[+1]235-508;Day27_k93_257030[+1]1-394;Day0_k93_1316470[+1]1-364;Day27_k93_727220[+1]1-322;Day27_k93_1334927[+0]0-378;Day27_k93_92004[+0]0-489;Day27_k93_1404873[+0]0-339;Day0_k93_413935[+1]1-373;Day27_k93_1070021.t0[+0]0-615;Day27_k93_1263074[+0]0-333;Day0_k93_371341.t0[+0]0-372;Day27_k93_969912[+0]138-63…	GO:0015628
GO:2001295:malonyl-CoA biosynthetic process		1.23952e-06	8.09643e-05	0.643552	-0.437148	-2.56856	Down-regulated	4.09171	61	Day27_k93_2016893[+1]1-703;Day0_k93_152308[+0]0-477;Day27_k93_605636[+1]2719-4066;Day0_k93_1165395.0[+1]688-1504;Day0_k93_116993[+1]1-1216;Day0_k93_116993[+0]1251-2130;Day27_k93_1764438[+2]623-1439;Day27_k93_922702.t0[+2]1796-3152;Day0_k93_1153175[+0]177-1488;Day0_k93_1153175[+1]1765-2434;Day0_k93_1702451[+2]1457-1877;Day0_k93_1603274[+2]866-1295;Day27_k93_407821[+1]175-1051;Day27_k93_407821[+0]1…	GO:2001295
GO:0006119:oxidative phosphorylation		3.17404e-06	0.000185927	0.627257	-0.776791	-2.54969	Down-regulated	3.73066	10	Day27_k93_1812716[+1]490-940;Day27_k93_1812716[+1]19-397;Day27_k93_325498[+2]2-1580;Day0_k93_464046[+0]1212-1518;Day0_k93_535170[+2]2-1580;Day27_k93_1594579.t0[+0]108-612;Day0_k93_946907[+0]108-378;Day27_k93_1551637[+2]2-1340;Day0_k93_1434101.0[+1]1-655;Day0_k93_378706[+0]0-447	GO:0006119
GO:0009313:oligosaccharide catabolic process		2.41816e-05	0.00114212	0.57561	-0.699267	-2.45355	Down-regulated	2.94229	12	Day27_k93_1651078[+1]424-1459;Day27_k93_590073.t0[+0]432-1479;Day27_k93_1242340[+0]0-852;Day27_k93_864532[+0]0-834;Day0_k93_1520822[+0]0-549;Day0_k93_995392[+0]0-558;Day0_k93_324166.t0[+0]0-852;Day0_k93_4992.t0[+1]1-694;Day0_k93_289947.t0[+0]0-333;Day0_k93_987840.t0[+1]1-406;Day27_k93_1802407.t0[+2]2-986;Day0_k93_566123[+0]0-456	GO:0009313
GO:0005988:lactose metabolic process		3.84504e-06	0.000214623	0.610527	-0.388582	-2.43458	Down-regulated	3.66832	74	Day0_k93_624217[+1]1-532;Day0_k93_130602[+2]2-527;Day27_k93_1386236[+1]31-592;Day27_k93_106837[+2]2-359;Day0_k93_1628889[+0]0-918;Day0_k93_58579[+0]0-999;Day0_k93_443594.t0[+0]0-267;Bison_k93_92203[+0]0-543;Day27_k93_65268[+0]0-339;Bison_k93_496172.t0[+2]2-917;Day27_k93_1676920.t0[+2]26-941;Day27_k93_996835[+0]0-744;Day0_k93_1094232[+1]136-1057;Day0_k93_1132924[+2]2-905;Bison_k93_238408[+0]0-492;…	GO:0005988
GO:2001059:D-tagatose 6-phosphate catabolic process		3.84504e-06	0.000214623	0.610527	-0.388582	-2.43458	Down-regulated	3.66832	74	Day0_k93_624217[+1]1-532;Day0_k93_130602[+2]2-527;Day27_k93_1386236[+1]31-592;Day27_k93_106837[+2]2-359;Day0_k93_1628889[+0]0-918;Day0_k93_58579[+0]0-999;Day0_k93_443594.t0[+0]0-267;Bison_k93_92203[+0]0-543;Day27_k93_65268[+0]0-339;Bison_k93_496172.t0[+2]2-917;Day27_k93_1676920.t0[+2]26-941;Day27_k93_996835[+0]0-744;Day0_k93_1094232[+1]136-1057;Day0_k93_1132924[+2]2-905;Bison_k93_238408[+0]0-492;…	GO:2001059
GO:0045333:cellular respiration		8.33351e-05	0.0033663	0.538434	-0.522819	-2.35236	Down-regulated	2.47285	25	Day0_k93_190742[+1]1-793;Day0_k93_1759378[+1]52-1396;Day0_k93_108547[+0]486-1824;Day27_k93_1002297[+2]2-1949;Bison_k93_59214[+2]2-638;Day27_k93_602615[+2]701-3098;Day27_k93_602615[+2]86-653;Bison_k93_515356[+1]1-793;Day0_k93_1212060[+2]641-3071;Day0_k93_1212060[+2]26-593;Day27_k93_403595[+2]641-3071;Day27_k93_403595[+2]26-593;Bison_k93_279890[+0]486-1035;Bison_k93_477023.t0[+0]0-426;Day0_k93_8142…	GO:0045333
GO:1901663:quinone biosynthetic process		0.000218809	0.00682991	0.518848	-0.522303	-2.26475	Down-regulated	2.16559	23	Day0_k93_559693[+0]2943-3951;Day0_k93_450511[+0]2934-3903;Day27_k93_68267[+0]2934-3903;Day27_k93_147324.t0[+1]1993-3001;Day0_k93_404458[+2]4415-5258;Day0_k93_305402[+2]263-1229;Day0_k93_481000[+0]1569-1962;Day27_k93_129016[+2]4415-5258;Day27_k93_1488687[+1]196-1213;Day27_k93_694094[+1]310-1207;Day0_k93_355075[+2]35-401;Day27_k93_1154658[+2]1622-2564;Day0_k93_316885[+2]1622-2564;Day27_k93_432781[+…	GO:1901663
GO:0044781:bacterial-type flagellum organization		5.55274e-08	4.371e-06	0.719513	-0.251808	-2.15231	Down-regulated	5.35942	313	Bison_k93_54344[+1]13-283;Bison_k93_196162.t0[+0]0-399;Bison_k93_374271[+2]1151-1907;Day27_k93_2080151.t0[+2]1001-1907;Day0_k93_1457558[+0]4758-5625;Bison_k93_481487[+1]136-409;Day27_k93_268828[+0]6135-6501;Day27_k93_268828[+0]6510-6864;Day0_k93_1572522[+0]2655-2871;Day27_k93_766460[+1]94-382;Day0_k93_1322231.t0[+2]230-962;Day27_k93_1457521[+1]265-1111;Bison_k93_430127.t0[+0]1815-2382;Day27_k93_1…	GO:0044781
GO:1901998:toxin transport		0.000167596	0.00543241	0.518848	-0.311597	-2.04235	Down-regulated	2.26501	90	Day27_k93_1659707[+2]278-671;Bison_k93_28575[+2]251-581;Bison_k93_540580[+2]2-746;Day27_k93_1628954[+0]4491-4884;Day0_k93_873078[+0]369-762;Day0_k93_873078[+0]840-1233;Bison_k93_69234[+0]558-966;Day0_k93_1360083[+2]878-1283;Day27_k93_251227[+1]829-1234;Day0_k93_1251919[+0]465-858;Day27_k93_1117465[+0]411-804;Day0_k93_1298114.t0[+1]595-928;Day27_k93_1889544[+0]0-360;Day0_k93_38002[+0]216-609;Day27…	GO:1901998
GO:0018277:protein deamination		7.47106e-05	0.00305816	0.538434	-0.281619	-1.98364	Down-regulated	2.51454	126	Bison_k93_19277.t0[+2]1616-2687;Day0_k93_730278.t0[+0]0-1101;Day0_k93_314629.t0[+2]452-833;Bison_k93_222817[+0]204-1278;Day27_k93_1797601[+0]204-1278;Bison_k93_54414[+1]1-922;Day0_k93_746562[+0]0-801;Bison_k93_411664[+0]207-1293;Day0_k93_1749507[+2]2-593;Day27_k93_1011507[+2]56-1220;Day27_k93_1735350[+0]810-2064;Day27_k93_2109040[+0]0-771;Day0_k93_1120627[+0]0-1029;Day0_k93_873728[+0]0-525;Day27_…	GO:0018277
GO:0031119:tRNA pseudouridine synthesis		0.00156361	0.0361077	0.45506	-0.319523	-1.91795	Down-regulated	1.4424	66	Bison_k93_200223[+0]0-210;Day27_k93_1922030.t0[+2]2-425;Day27_k93_250745.t0[+0]0-570;Day27_k93_1435392[+0]0-660;Day27_k93_36901[+0]0-600;Day0_k93_126387.t0[+2]2-425;Day0_k93_158590[+2]2-635;Bison_k93_537683[+2]2-431;Day27_k93_644962[+2]2-719;Day27_k93_1788070[+1]1-679;Day27_k93_1799113[+0]123-837;Day0_k93_415115[+2]1064-1304;Day27_k93_1522125[+0]1722-2460;Day27_k93_293774[+2]2-821;Day27_k93_39204…	GO:0031119
GO:0071702:organic substance transport		0.000949471	0.0233302	0.477271	-0.169247	-1.55526	Down-regulated	1.63208	496	Bison_k93_277429[+2]464-1496;Bison_k93_523927[+0]186-1314;Bison_k93_352593[+1]1-241;Bison_k93_411213[+2]29-1013;Bison_k93_280505.t0[+2]59-1211;Day27_k93_75028[+0]219-1206;Bison_k93_86467[+0]423-1488;Day0_k93_1769722[+0]0-981;Day27_k93_1209418[+0]0-1020;Bison_k93_36133[+0]0-918;Day27_k93_43174[+0]0-1122;Bison_k93_398828.t0[+1]1-862;Day0_k93_1183265[+2]125-1190;Day27_k93_1591373[+1]28-1042;Bison_k9…	GO:0071702
GO:0044209:AMP salvage		0.00468852	0.0765626	0.407018	-0.164148	-1.46243	Down-regulated	1.11598	413	Bison_k93_235273[+0]0-453;Bison_k93_539364[+0]0-282;Bison_k93_431618.t0[+0]0-396;Bison_k93_285797[+0]0-339;Day27_k93_1845373.t0[+1]376-1009;Day27_k93_662231[+0]0-759;Bison_k93_303179.t0[+0]660-885;Day0_k93_1701465.t0[+1]331-1018;Bison_k93_131910[+2]305-953;Bison_k93_390663.t0[+2]2-440;Day0_k93_239767[+2]7175-7820;Day27_k93_1614472[+2]593-1226;Bison_k93_449124[+0]0-561;Bison_k93_93848[+1]1-223;Bis…	GO:0044209
GO:0000271:polysaccharide biosynthetic process		0.00592132	0.0890671	0.407018	0.193752	1.52487	Up-regulated	1.05028	225	Bison_k93_480987.t0[+0]0-765;Bison_k93_316405.t0[+1]1-784;Day0_k93_333678[+1]1360-1708;Bison_k93_50383[+0]0-459;Bison_k93_214861[+0]126-510;Bison_k93_306657.t0[+2]2-335;Bison_k93_189816[+1]1-433;Day27_k93_464727[+0]0-633;Day27_k93_645445[+0]0-216;Bison_k93_90953.t0[+0]0-477;Bison_k93_469357[+2]2-365;Day0_k93_1135183[+1]976-2287;Day0_k93_484830.t0[+0]0-486;Bison_k93_426846[+1]1-832;Bison_k93_93052…	GO:0000271
GO:0046677:response to antibiotic		0.0021962	0.0474813	0.431708	0.205185	1.61485	Up-regulated	1.32348	225	Day27_k93_1175691[+2]254-1406;Day27_k93_218765.0[+1]1-301;Day0_k93_1211902[+2]2-1052;Bison_k93_53578[+0]315-963;Day27_k93_486698[+1]1-253;Day27_k93_1966630[+0]0-312;Day0_k93_1741140.t0[+0]657-1194;Day27_k93_900547.0[+0]0-219;Bison_k93_421144[+1]1-325;Bison_k93_439309.t0[+1]1-298;Day0_k93_58978.t0[+2]2-644;Day27_k93_1560487.t0[+0]1176-1962;Day0_k93_1153960.t0[+2]644-2564;Day27_k93_316529[+0]0-447;…	GO:0046677
GO:0042254:ribosome biogenesis		0.000949926	0.0233302	0.477271	0.196731	1.63325	Up-regulated	1.63208	292	Bison_k93_92450[+2]2-1883;Bison_k93_177176[+1]1-382;Day0_k93_903214[+1]43-976;Bison_k93_396564[+0]0-222;Day27_k93_437852[+1]1-454;Bison_k93_156728[+2]2-758;Bison_k93_406584[+0]0-699;Bison_k93_255800[+2]2-977;Bison_k93_81013.t0[+0]0-729;Bison_k93_70709[+1]1-358;Bison_k93_143287[+0]0-801;Day27_k93_559720[+2]2-458;Bison_k93_500820[+0]0-294;Day27_k93_320526[+2]2-287;Day0_k93_1445963[+2]2-227;Bison_k9…	GO:0042254
GO:0006857:oligopeptide transport		0.00295758	0.0600629	0.431708	0.255714	1.73244	Up-regulated	1.22139	112	Bison_k93_98732[+0]0-549;Bison_k93_132377[+0]0-1026;Day0_k93_879335[+0]0-531;Bison_k93_413299.t0[+2]1664-1901;Day27_k93_562053[+2]2-842;Bison_k93_18790[+2]2-527;Day0_k93_1541187.t0[+1]1-658;Bison_k93_255945[+0]0-546;Bison_k93_211548[+0]0-516;Day0_k93_1858115[+1]1-673;Bison_k93_526516.t0[+0]0-498;Bison_k93_59159[+0]93-1797;Day27_k93_2106136[+0]0-369;Bison_k93_128815.t0[+2]2-731;Day0_k93_1666750[+0…	GO:0006857
GO:0007017:microtubule-based process		0.00522384	0.082242	0.407018	0.30554	1.77797	Up-regulated	1.08491	58	Day27_k93_627952[+2]89-944;Bison_k93_381806.t0[+1]1-823;Day27_k93_311669[+0]0-519;Bison_k93_88129[+0]0-348;Day0_k93_48290[+2]131-1418;Day0_k93_948290[+0]0-840;Day0_k93_1703387[+0]0-315;Day0_k93_1147824.t0[+0]0-1083;Day27_k93_833772.t0[+1]1-319;Bison_k93_223402[+1]1-454;Bison_k93_65132[+0]774-1236;Bison_k93_65132[+1]22-283;Bison_k93_65132[+1]481-739;Bison_k93_187661[+0]0-1350;Bison_k93_160911.t0[+…	GO:0007017
GO:0006556:S-adenosylmethionine biosynthetic process		0.000248507	0.00755363	0.498493	0.221645	1.79333	Up-regulated	2.12184	259	Day0_k93_1514530[+0]0-1134;Bison_k93_260422[+1]1-1159;Bison_k93_67551[+0]0-1134;Day0_k93_1052648[+1]1-1162;Bison_k93_84138.t0[+0]0-663;Bison_k93_67039[+1]226-1156;Bison_k93_450621.t0[+2]2-1244;Bison_k93_514634[+2]2-374;Bison_k93_408696[+1]1-211;Bison_k93_386959[+0]0-480;Bison_k93_255390.t0[+2]128-623;Bison_k93_40516[+0]96-573;Bison_k93_354126.t0[+0]0-441;Bison_k93_318545[+2]2-695;Bison_k93_116267…	GO:0006556
GO:0006527:arginine catabolic process		0.00313532	0.0618553	0.431708	0.288291	1.84004	Up-regulated	1.20862	84	Bison_k93_385149[+1]1-1114;Bison_k93_111365[+2]2-518;Bison_k93_384879.t0[+0]0-1203;Bison_k93_351635.t0[+0]153-1275;Bison_k93_54194[+1]1-502;Bison_k93_146683[+1]1-295;Bison_k93_189577[+2]2-734;Day27_k93_1765061.t0[+1]1-1072;Bison_k93_312593[+0]0-822;Bison_k93_78195[+2]2-341;Day27_k93_377727.t0[+0]0-429;Day27_k93_305898[+0]0-600;Bison_k93_539009.t0[+0]0-327;Bison_k93_424769[+0]0-357;Day27_k93_15117…	GO:0006527
GO:0006546:glycine catabolic process		0.000226516	0.00695404	0.518848	0.251423	1.85579	Up-regulated	2.15776	171	Day27_k93_1762029[+0]0-933;Bison_k93_280756.t0[+2]230-1487;Bison_k93_517495.t0[+2]2-1982;Bison_k93_377323[+0]0-432;Day27_k93_1405108[+2]251-824;Day27_k93_1554374.t0[+1]1-652;Bison_k93_391526[+0]0-348;Day27_k93_396996[+0]27-480;Day0_k93_343222[+1]1-874;Bison_k93_440312[+0]0-2199;Bison_k93_313207[+0]0-639;Bison_k93_151427[+2]2-425;Bison_k93_64628.t0[+2]2-305;Bison_k93_78701[+0]0-474;Bison_k93_60125…	GO:0006546
GO:0048870:cell motility		0.00336811	0.0629362	0.431708	0.327823	1.90333	Up-regulated	1.2011	57	Bison_k93_400312.t0[+1]1-343;Bison_k93_516243[+0]0-474;Bison_k93_511830.t0[+0]0-576;Bison_k93_430976.t0[+0]0-792;Bison_k93_468209.t0[+0]0-459;Bison_k93_332803.t0[+0]0-330;Day0_k93_225015[+1]1-1372;Day0_k93_466078[+1]1-541;Day27_k93_1288394.t0[+0]0-717;Bison_k93_11897[+2]2-386;Day0_k93_5974.t0[+1]115-1354;Bison_k93_216251.t0[+1]1-730;Bison_k93_61406.t0[+0]0-321;Day0_k93_303097[+1]1-646;Bison_k93_6…	GO:0048870
GO:0043171:peptide catabolic process		0.000155345	0.00524074	0.518848	0.251903	1.90456	Up-regulated	2.28061	182	Bison_k93_26555[+2]2-1253;Bison_k93_150286[+0]0-1389;Day27_k93_42589[+1]1-961;Bison_k93_64714[+0]0-822;Day27_k93_1002161.0[+1]1-964;Bison_k93_475938[+0]0-756;Bison_k93_72965[+2]2-455;Bison_k93_153062.t0[+1]1-625;Bison_k93_532482[+0]0-1185;Day27_k93_206835[+1]1-568;Day0_k93_478625[+0]0-1467;Bison_k93_359223[+1]1-499;Bison_k93_253897.t0[+0]0-684;Bison_k93_93200.t0[+0]0-528;Bison_k93_10696.t0[+0]0-4…	GO:0043171
GO:0046847:filopodium assembly		0.0060503	0.0901671	0.407018	0.445989	1.9058	Up-regulated	1.04495	22	Bison_k93_516243[+0]0-474;Bison_k93_332803.t0[+0]0-330;Day27_k93_1742885.t0[+0]0-267;Day0_k93_5974.t0[+1]115-1354;Bison_k93_61406.t0[+0]0-321;Bison_k93_435966[+0]0-624;Day27_k93_1905861.t0[+0]0-1041;Day27_k93_350129[+2]2-491;Bison_k93_27519[+2]2-398;Day27_k93_925504.t0[+0]0-1440;Bison_k93_511920.t0[+2]2-464;Day27_k93_1078502.t0[+0]0-312;Day27_k93_1412079.t0[+0]0-378;Bison_k93_273259[+0]0-300;Biso…	GO:0046847
GO:0051603:proteolysis involved in cellular protein catabolic process		2.88533e-05	0.00129852	0.57561	0.230166	1.91901	Up-regulated	2.88655	298	Bison_k93_346137[+0]0-567;Bison_k93_379949[+0]0-648;Day27_k93_596320[+0]333-894;Bison_k93_393220[+0]0-894;Day0_k93_507233.t0[+0]0-429;Bison_k93_56456.t0[+1]262-901;Bison_k93_126243[+0]0-771;Day27_k93_493485[+1]1-586;Bison_k93_426820[+0]0-705;Bison_k93_267272.t0[+0]0-543;Bison_k93_469579[+0]0-471;Bison_k93_265662.t0[+0]0-828;Day0_k93_484047[+1]1-304;Bison_k93_262575[+0]0-639;Bison_k93_298144[+2]2-…	GO:0051603
GO:0045226:extracellular polysaccharide biosynthetic process		1.34612e-06	8.60959e-05	0.643552	0.220164	1.92294	Up-regulated	4.06502	417	Bison_k93_308991[+0]0-1659;Bison_k93_64723[+0]0-1362;Bison_k93_27306[+2]479-887;Day27_k93_778492[+1]718-2884;Bison_k93_455525[+0]0-294;Bison_k93_57821[+0]840-1062;Bison_k93_445380[+1]577-961;Bison_k93_117732[+1]799-1726;Bison_k93_378838[+0]0-1122;Bison_k93_5840[+0]0-918;Bison_k93_300443.t0[+0]0-963;Bison_k93_250362[+2]377-983;Bison_k93_19932[+1]1-427;Bison_k93_2831[+1]1-625;Bison_k93_113431[+0]93…	GO:0045226
GO:1903013:response to differentiation-inducing factor 1		0.00315624	0.0618553	0.431708	0.508752	1.97063	Up-regulated	1.20862	17	Bison_k93_516243[+0]0-474;Day27_k93_1358734.f0[+0]0-285;Bison_k93_332803.t0[+0]0-330;Bison_k93_61406.t0[+0]0-321;Day27_k93_1489452[+0]0-309;Bison_k93_90223[+0]0-348;Bison_k93_123496[+1]1-301;Day27_k93_1905861.t0[+0]0-1041;Day27_k93_350129[+2]2-491;Bison_k93_511920.t0[+2]2-464;Day27_k93_1412079.t0[+0]0-378;Bison_k93_273259[+0]0-300;Day0_k93_361697.t0[+1]1-844;Bison_k93_247257[+0]0-285;Day0_k93_883…	GO:1903013
GO:0072583:clathrin-dependent endocytosis		0.00186483	0.0411874	0.45506	0.403666	1.98801	Up-regulated	1.38524	33	Bison_k93_57695.t0[+1]1-550;Bison_k93_396253[+0]0-978;Bison_k93_112132.t0[+0]0-891;Bison_k93_505195[+0]0-672;Bison_k93_317139[+2]2-410;Bison_k93_477063[+0]0-294;Bison_k93_450435.t0[+0]0-288;Bison_k93_148258[+0]0-462;Bison_k93_427116.t0[+0]0-786;Day27_k93_2084283[+1]1-379;Bison_k93_57551.t0[+1]1-337;Day27_k93_1990124[+0]0-501;Bison_k93_257452.t0[+2]2-329;Bison_k93_71955[+2]2-317;Bison_k93_295617[+…	GO:0072583
GO:0006542:glutamine biosynthetic process		0.000133776	0.00466696	0.518848	0.280448	1.98972	Up-regulated	2.33097	127	Bison_k93_473335.t0[+1]1-376;Bison_k93_120307.t0[+0]0-930;Bison_k93_351063.t0[+1]1-1264;Bison_k93_263012.t0[+0]0-1431;Bison_k93_434336.f0[+2]89-1202;Day27_k93_1882132[+2]2-788;Bison_k93_112399[+0]0-384;Bison_k93_504924[+0]0-531;Bison_k93_135014[+0]0-621;Day27_k93_1247538.t0[+1]136-1138;Day27_k93_1396710.t0[+0]0-453;Bison_k93_451161[+2]2-992;Bison_k93_472219[+0]0-966;Bison_k93_450818[+2]2-326;Biso…	GO:0006542
GO:0030046:parallel actin filament bundle assembly		0.0029738	0.0600629	0.431708	0.466432	1.99316	Up-regulated	1.22139	22	Day0_k93_17730.t0[+1]43-835;Day27_k93_2109088[+0]0-735;Bison_k93_478921.t0[+1]1-679;Day27_k93_1065442.t0[+2]2-758;Day0_k93_925468[+0]0-606;Day27_k93_1666990[+0]0-501;Bison_k93_438326.t0[+0]0-732;Day27_k93_2097827[+1]1-643;Bison_k93_295273[+1]1-544;Day27_k93_36906[+0]0-834;Day0_k93_878225[+0]0-753;Day27_k93_1335635[+0]0-777;Day27_k93_497260[+0]0-573;Day27_k93_1260409[+0]0-318;Day27_k93_1886402[+0]…	GO:0030046
GO:0007005:mitochondrion organization		0.00184277	0.0409949	0.45506	0.532067	2.01342	Up-regulated	1.38727	16	Bison_k93_523831[+0]0-2343;Bison_k93_486435[+1]1-685;Bison_k93_15622[+1]1-412;Bison_k93_23341[+1]16-2401;Bison_k93_92577[+0]0-1344;Day27_k93_152405[+0]0-852;Bison_k93_18296.t0[+2]2-314;Day27_k93_466043[+2]989-3353;Bison_k93_408941.t0[+0]0-408;Bison_k93_66684[+2]2-497;Bison_k93_306321.t0[+0]0-345;Day0_k93_187361[+2]989-3254;Day27_k93_332522[+0]0-1224;Day0_k93_1596203[+2]2-401;Day0_k93_179318.t0[+0…	GO:0007005
GO:0006508:proteolysis		3.20981e-06	0.000185927	0.627257	0.241624	2.02791	Up-regulated	3.73066	311	Bison_k93_379949[+0]0-648;Day27_k93_596320[+0]333-894;Bison_k93_126243[+0]0-771;Bison_k93_57482[+0]0-345;Bison_k93_503425[+2]95-1184;Bison_k93_469579[+0]0-471;Bison_k93_1939[+0]0-1308;Bison_k93_74040.t0[+2]2-548;Bison_k93_386993.t0[+0]0-561;Bison_k93_77845[+0]0-984;Bison_k93_479594[+0]0-720;Day0_k93_419988[+0]0-321;Day27_k93_1926412[+0]0-1230;Bison_k93_96551.t0[+2]2-533;Bison_k93_345733[+0]0-798;…	GO:0006508
GO:0019941:modification-dependent protein catabolic process		0.00226196	0.0485609	0.431708	0.523715	2.06422	Up-regulated	1.31371	18	Day0_k93_1694439[+0]0-939;Bison_k93_280945.t0[+1]1-214;Bison_k93_133272.t0[+0]0-753;Bison_k93_217432[+2]2-356;Day0_k93_1817094[+1]1-562;Bison_k93_310683.t0[+1]1-289;Day27_k93_802922[+2]2-332;Day0_k93_964711[+0]0-420;Day0_k93_908140.t0[+0]0-483;Day27_k93_1535349[+1]1-421;Day0_k93_408583[+1]1-409;Day27_k93_1508137[+0]0-396;Day0_k93_461234[+0]0-426;Day0_k93_964994[+1]1-370;Day0_k93_1484339.t0[+2]2-2…	GO:0019941
GO:0019551:glutamate catabolic process to 2-oxoglutarate		0.000717296	0.018505	0.477271	0.349558	2.06956	Up-regulated	1.73271	61	Bison_k93_174999.t0[+0]0-501;Bison_k93_451386[+1]1-892;Bison_k93_295586[+0]0-519;Bison_k93_145812[+0]0-660;Bison_k93_406717.t0[+1]1-757;Bison_k93_321866[+1]1-916;Bison_k93_332590[+0]0-654;Bison_k93_534633[+2]2-407;Bison_k93_478343.t0[+1]1-1261;Bison_k93_259779.t0[+0]0-1008;Bison_k93_226761.t0[+2]2-944;Day27_k93_1123676.t0[+0]0-651;Day0_k93_1004441[+0]0-1035;Bison_k93_49673.t0[+1]1-532;Day0_k93_10…	GO:0019551
GO:0017004:cytochrome complex assembly		0.000163575	0.00540609	0.518848	0.321455	2.09412	Up-regulated	2.26712	88	Bison_k93_437901.t0[+0]0-1776;Bison_k93_175200.0[+0]573-1971;Day27_k93_1748812.t0[+0]0-927;Day27_k93_262372[+2]2-1298;Day0_k93_470394[+2]41-1037;Bison_k93_265549[+1]1-1099;Bison_k93_105089[+1]1-832;Day0_k93_1303603[+0]0-639;Bison_k93_48014[+2]2-296;Day27_k93_1454857.t0[+0]0-537;Day0_k93_566735[+1]2317-3205;Day27_k93_1551096[+1]1-541;Bison_k93_315069[+0]0-300;Day27_k93_350822.t0[+2]2-263;Day27_k93…	GO:0017004
GO:0042426:choline catabolic process		0.00036035	0.0102433	0.498493	0.413425	2.12482	Up-regulated	1.98956	39	Day27_k93_1839023.t0[+2]416-2939;Day27_k93_1470704[+1]1-739;Bison_k93_31963[+1]1-1165;Day27_k93_1433872.t0[+0]525-2955;Day0_k93_1245529.t0[+0]0-879;Day0_k93_369053[+2]194-1163;Day0_k93_1519541[+0]0-759;Bison_k93_376522[+1]1-652;Bison_k93_345563.t0[+2]692-1640;Bison_k93_345563.t0[+2]2-665;Day27_k93_788227[+1]679-1285;Bison_k93_133069[+2]2-1625;Day0_k93_218823.t0[+1]1873-2983;Day27_k93_551611[+1]78…	GO:0042426
GO:0042742:defense response to bacterium		6.10941e-06	0.000334926	0.610527	0.29206	2.14115	Up-regulated	3.47505	165	Day0_k93_970252[+2]2-236;Bison_k93_484197[+0]0-222;Bison_k93_492643[+1]1-232;Day0_k93_184087[+2]2-290;Bison_k93_475132.t0[+1]1-655;Bison_k93_105194[+0]0-300;Day0_k93_202498[+1]1-589;Bison_k93_94736[+0]0-708;Day0_k93_1077407.t0[+1]1-391;Bison_k93_498463[+0]0-447;Bison_k93_538826.t0[+0]0-546;Day0_k93_286350[+0]0-249;Bison_k93_370991[+1]1-499;Bison_k93_455968.t0[+0]0-498;Bison_k93_400312.t0[+1]1-343…	GO:0042742
GO:0006740:NADPH regeneration		0.000220248	0.00682991	0.518848	0.395193	2.21008	Up-regulated	2.16559	51	Bison_k93_32529[+0]0-465;Day0_k93_668378.t0[+1]271-955;Bison_k93_55940[+0]567-1254;Bison_k93_399608[+0]57-381;Day27_k93_1511346[+0]786-1212;Bison_k93_445349.t0[+1]40-721;Bison_k93_331077[+1]271-958;Bison_k93_114082.t0[+2]47-731;Bison_k93_54481[+0]0-351;Day0_k93_1125719.t0[+2]1367-1808;Day27_k93_1856623[+0]0-384;Bison_k93_386271.t0[+0]0-297;Day27_k93_2020349.t0[+0]0-549;Bison_k93_483011.t0[+0]0-27…	GO:0006740
GO:0000281:mitotic cytokinesis		2.91849e-05	0.00129852	0.57561	0.368319	2.23863	Up-regulated	2.88655	71	Bison_k93_162530.t0[+2]2-530;Bison_k93_539165[+1]1-214;Bison_k93_464132[+1]52-355;Bison_k93_516243[+0]0-474;Bison_k93_511830.t0[+0]0-576;Bison_k93_430976.t0[+0]0-792;Bison_k93_427116.t0[+0]0-786;Bison_k93_17008.t0[+1]1-283;Bison_k93_468209.t0[+0]0-459;Bison_k93_332803.t0[+0]0-330;Bison_k93_393907.t0[+0]0-384;Day0_k93_225015[+1]1-1372;Day0_k93_466078[+1]1-541;Day27_k93_1288394.t0[+0]0-717;Bison_k9…	GO:0000281
GO:0019475:L-lysine catabolic process to acetate		2.46813e-06	0.000148572	0.627257	0.313351	2.26175	Up-regulated	3.82806	143	Bison_k93_73254.t0[+0]0-414;Day27_k93_714398[+0]0-918;Bison_k93_252062.t0[+2]83-911;Bison_k93_255333[+1]1-412;Bison_k93_23431.t0[+0]0-1062;Day27_k93_1805655.t0[+0]0-1062;Day27_k93_131267[+0]0-1062;Day27_k93_120603[+0]0-288;Day27_k93_1737731[+2]2-848;Bison_k93_326667.t0[+2]2-857;Day0_k93_1748966[+2]2-248;Day27_k93_7523.t0[+2]2-494;Day27_k93_928593.t0[+1]61-1054;Day27_k93_386190[+1]52-1117;Day27_k9…	GO:0019475
GO:0016192:vesicle-mediated transport		3.12908e-09	3.0988e-07	0.774939	0.269844	2.27486	Up-regulated	6.50881	330	Bison_k93_473996[+0]0-825;Bison_k93_27533[+0]0-747;Bison_k93_55012.t0[+0]0-549;Bison_k93_2625[+0]0-2544;Day27_k93_1564082.t0[+1]1-406;Day27_k93_1997219[+0]0-447;Bison_k93_331733.t0[+0]0-513;Bison_k93_55431[+0]0-330;Bison_k93_178580[+0]0-987;Bison_k93_483380.t0[+1]1-556;Bison_k93_418613.t0[+0]0-288;Bison_k93_44768.t0[+0]0-963;Bison_k93_164121.t0[+0]0-483;Day0_k93_1685362[+0]0-414;Bison_k93_478175[…	GO:0016192
GO:0044179:hemolysis in other organism		0.000163767	0.00540609	0.518848	0.666073	2.28303	Up-regulated	2.26712	12	Bison_k93_453177.t0[+0]0-1446;Bison_k93_408164[+0]0-768;Bison_k93_219793[+1]1-334;Day0_k93_539275[+0]0-627;Bison_k93_3653[+0]0-615;Day27_k93_1544006[+0]0-558;Bison_k93_529920[+0]0-357;Day27_k93_125642.t0[+0]0-288;Day0_k93_1488977.t0[+2]2-767;Bison_k93_31173[+0]0-477;Bison_k93_387437[+0]0-663;Day0_k93_552780[+1]1-1345	GO:0044179
GO:0000079:regulation of cyclin-dependent protein serine/threonine kinase activity		6.5675e-05	0.00272462	0.538434	0.43749	2.29105	Up-regulated	2.56469	41	Bison_k93_116204[+2]17-971;Bison_k93_123646[+1]1-694;Bison_k93_172737[+2]2-539;Day0_k93_1541263[+0]0-411;Day27_k93_869052[+2]23-689;Bison_k93_94871.t0[+2]2-491;Bison_k93_539824.t0[+2]56-761;Bison_k93_391927.t0[+0]0-375;Bison_k93_400130[+1]1-640;Bison_k93_536129[+2]2-536;Day0_k93_1631216[+0]0-687;Day0_k93_1069323[+1]1-283;Day0_k93_479478[+1]1-349;Day0_k93_500449[+1]1-307;Bison_k93_215273[+0]0-552;…	GO:0000079
GO:0060173:limb development		0.000213845	0.00676807	0.518848	0.617557	2.29787	Up-regulated	2.16954	15	Bison_k93_257899[+0]0-831;Bison_k93_81629[+2]2-692;Bison_k93_443223[+1]1-994;Bison_k93_252212.t0[+2]2-980;Bison_k93_379611[+0]0-567;Bison_k93_528849[+0]0-390;Day0_k93_1204647[+0]0-306;Bison_k93_449248[+0]0-303;Day27_k93_1751743[+0]0-699;Day0_k93_1549838.t0[+0]0-441;Day27_k93_1861298[+0]0-312;Day0_k93_1167121[+2]2-575;Bison_k93_430416[+0]0-330;Day0_k93_258013.t0[+0]0-387;Day0_k93_9116.t0[+0]0-867	GO:0060173
GO:0001649:osteoblast differentiation		0.000107692	0.00388957	0.538434	0.675628	2.31578	Up-regulated	2.4101	12	Bison_k93_257899[+0]0-831;Bison_k93_81629[+2]2-692;Bison_k93_443223[+1]1-994;Bison_k93_252212.t0[+2]2-980;Bison_k93_379611[+0]0-567;Bison_k93_528849[+0]0-390;Bison_k93_449248[+0]0-303;Day27_k93_1751743[+0]0-699;Day0_k93_1167121[+2]2-575;Bison_k93_430416[+0]0-330;Day0_k93_258013.t0[+0]0-387;Day0_k93_9116.t0[+0]0-867	GO:0001649
GO:0001958:endochondral ossification		0.000107692	0.00388957	0.538434	0.675628	2.31578	Up-regulated	2.4101	12	Bison_k93_257899[+0]0-831;Bison_k93_81629[+2]2-692;Bison_k93_443223[+1]1-994;Bison_k93_252212.t0[+2]2-980;Bison_k93_379611[+0]0-567;Bison_k93_528849[+0]0-390;Bison_k93_449248[+0]0-303;Day27_k93_1751743[+0]0-699;Day0_k93_1167121[+2]2-575;Bison_k93_430416[+0]0-330;Day0_k93_258013.t0[+0]0-387;Day0_k93_9116.t0[+0]0-867	GO:0001958
GO:0003418:growth plate cartilage chondrocyte differentiation		0.000107692	0.00388957	0.538434	0.675628	2.31578	Up-regulated	2.4101	12	Bison_k93_257899[+0]0-831;Bison_k93_81629[+2]2-692;Bison_k93_443223[+1]1-994;Bison_k93_252212.t0[+2]2-980;Bison_k93_379611[+0]0-567;Bison_k93_528849[+0]0-390;Bison_k93_449248[+0]0-303;Day27_k93_1751743[+0]0-699;Day0_k93_1167121[+2]2-575;Bison_k93_430416[+0]0-330;Day0_k93_258013.t0[+0]0-387;Day0_k93_9116.t0[+0]0-867	GO:0003418
GO:0033687:osteoblast proliferation		0.000107692	0.00388957	0.538434	0.675628	2.31578	Up-regulated	2.4101	12	Bison_k93_257899[+0]0-831;Bison_k93_81629[+2]2-692;Bison_k93_443223[+1]1-994;Bison_k93_252212.t0[+2]2-980;Bison_k93_379611[+0]0-567;Bison_k93_528849[+0]0-390;Bison_k93_449248[+0]0-303;Day27_k93_1751743[+0]0-699;Day0_k93_1167121[+2]2-575;Bison_k93_430416[+0]0-330;Day0_k93_258013.t0[+0]0-387;Day0_k93_9116.t0[+0]0-867	GO:0033687
GO:0035630:bone mineralization involved in bone maturation		0.000107692	0.00388957	0.538434	0.675628	2.31578	Up-regulated	2.4101	12	Bison_k93_257899[+0]0-831;Bison_k93_81629[+2]2-692;Bison_k93_443223[+1]1-994;Bison_k93_252212.t0[+2]2-980;Bison_k93_379611[+0]0-567;Bison_k93_528849[+0]0-390;Bison_k93_449248[+0]0-303;Day27_k93_1751743[+0]0-699;Day0_k93_1167121[+2]2-575;Bison_k93_430416[+0]0-330;Day0_k93_258013.t0[+0]0-387;Day0_k93_9116.t0[+0]0-867	GO:0035630
GO:0061975:articular cartilage development		0.000107692	0.00388957	0.538434	0.675628	2.31578	Up-regulated	2.4101	12	Bison_k93_257899[+0]0-831;Bison_k93_81629[+2]2-692;Bison_k93_443223[+1]1-994;Bison_k93_252212.t0[+2]2-980;Bison_k93_379611[+0]0-567;Bison_k93_528849[+0]0-390;Bison_k93_449248[+0]0-303;Day27_k93_1751743[+0]0-699;Day0_k93_1167121[+2]2-575;Bison_k93_430416[+0]0-330;Day0_k93_258013.t0[+0]0-387;Day0_k93_9116.t0[+0]0-867	GO:0061975
GO:0097500:receptor localization to non-motile cilium		0.000107692	0.00388957	0.538434	0.675628	2.31578	Up-regulated	2.4101	12	Bison_k93_257899[+0]0-831;Bison_k93_81629[+2]2-692;Bison_k93_443223[+1]1-994;Bison_k93_252212.t0[+2]2-980;Bison_k93_379611[+0]0-567;Bison_k93_528849[+0]0-390;Bison_k93_449248[+0]0-303;Day27_k93_1751743[+0]0-699;Day0_k93_1167121[+2]2-575;Bison_k93_430416[+0]0-330;Day0_k93_258013.t0[+0]0-387;Day0_k93_9116.t0[+0]0-867	GO:0097500
GO:2000051:negative regulation of non-canonical Wnt signaling pathway		0.000107692	0.00388957	0.538434	0.675628	2.31578	Up-regulated	2.4101	12	Bison_k93_257899[+0]0-831;Bison_k93_81629[+2]2-692;Bison_k93_443223[+1]1-994;Bison_k93_252212.t0[+2]2-980;Bison_k93_379611[+0]0-567;Bison_k93_528849[+0]0-390;Bison_k93_449248[+0]0-303;Day27_k93_1751743[+0]0-699;Day0_k93_1167121[+2]2-575;Bison_k93_430416[+0]0-330;Day0_k93_258013.t0[+0]0-387;Day0_k93_9116.t0[+0]0-867	GO:2000051
GO:0006518:peptide metabolic process		8.48956e-08	6.51574e-06	0.704976	0.303517	2.33543	Up-regulated	5.18604	198	Bison_k93_355946.t0[+1]1-484;Bison_k93_493222[+2]2-497;Bison_k93_12726[+0]66-390;Bison_k93_29160[+2]2-548;Bison_k93_315750[+0]0-483;Bison_k93_485863[+2]2-581;Bison_k93_366608[+1]1-424;Bison_k93_502317.t0[+2]2-218;Bison_k93_168745.t0[+2]2-299;Bison_k93_264037.t0[+1]1-295;Bison_k93_442418.t0[+2]2-1862;Bison_k93_104259[+2]2-467;Bison_k93_95447.t0[+0]0-513;Bison_k93_451660[+0]0-666;Bison_k93_16979[+1…	GO:0006518
GO:0050790:regulation of catalytic activity		9.373e-08	7.01832e-06	0.704976	0.309964	2.34146	Up-regulated	5.15377	183	Bison_k93_71843[+0]0-888;Day0_k93_7462[+1]1-346;Bison_k93_315309[+1]1-268;Day27_k93_896731[+0]0-402;Day0_k93_433805[+0]0-669;Bison_k93_395206[+2]2-1004;Bison_k93_64693[+1]1-937;Day27_k93_1563021.t0[+2]2-473;Bison_k93_127996[+0]0-894;Day27_k93_177864[+0]0-234;Day0_k93_364852[+1]331-1144;Bison_k93_116296.t0[+0]0-333;Day27_k93_1372551[+0]0-267;Day0_k93_698358[+0]0-918;Day27_k93_1686828.t0[+1]1-310;B…	GO:0050790
GO:0032436:positive regulation of proteasomal ubiquitin-dependent protein catabolic process		0.000118804	0.00419227	0.538434	0.657153	2.34706	Up-regulated	2.37755	13	Bison_k93_410068[+0]0-567;Bison_k93_198408.t0[+0]0-654;Bison_k93_28968[+0]72-897;Bison_k93_216113[+2]2-677;Day0_k93_768127.t0[+2]2-332;Day27_k93_209160[+0]0-798;Bison_k93_133130[+0]0-273;Bison_k93_504569[+0]0-339;Bison_k93_151774.t0[+1]1-364;Bison_k93_355525.t0[+0]0-492;Bison_k93_98707.t0[+1]1-268;Bison_k93_331510[+2]2-920;Day27_k93_1312150[+1]1-484	GO:0032436
GO:0030036:actin cytoskeleton organization		7.50732e-06	0.00039737	0.610527	0.396592	2.3795	Up-regulated	3.4008	66	Bison_k93_274052.t0[+0]0-441;Bison_k93_442419[+1]1-637;Bison_k93_511830.t0[+0]0-576;Bison_k93_297634.t0[+1]1-1054;Bison_k93_469554[+0]0-342;Bison_k93_430976.t0[+0]0-792;Bison_k93_468209.t0[+0]0-459;Bison_k93_113190[+0]0-513;Bison_k93_61674[+1]1-409;Bison_k93_21071[+0]0-540;Bison_k93_459966[+1]1-304;Day0_k93_225015[+1]1-1372;Bison_k93_9668[+0]0-309;Bison_k93_146992[+0]0-468;Day0_k93_466078[+1]1-54…	GO:0030036
GO:0015813:L-glutamate transmembrane transport		2.07398e-05	0.00104379	0.57561	0.442394	2.38497	Up-regulated	2.98139	45	Day27_k93_2043626[+1]1-814;Day0_k93_1690790[+0]114-1074;Bison_k93_442186.t0[+0]0-459;Bison_k93_100429[+1]1-1195;Bison_k93_370420[+0]0-411;Bison_k93_495609[+2]2-698;Day0_k93_1228966.t0[+1]1-550;Bison_k93_394902[+0]0-570;Day0_k93_116807[+1]1018-2395;Bison_k93_174382.t0[+1]1-487;Day0_k93_462033.t0[+2]272-929;Bison_k93_450397[+2]2-980;Bison_k93_500054[+1]1-577;Bison_k93_291519[+1]1-784;Bison_k93_1523…	GO:0015813
GO:0050680:negative regulation of epithelial cell proliferation		5.29665e-05	0.00225843	0.557332	0.578965	2.4163	Up-regulated	2.64619	21	Bison_k93_257899[+0]0-831;Bison_k93_81629[+2]2-692;Bison_k93_443223[+1]1-994;Bison_k93_35418[+0]0-330;Bison_k93_252212.t0[+2]2-980;Bison_k93_379611[+0]0-567;Bison_k93_528849[+0]0-390;Day27_k93_575672.t0[+1]1-367;Bison_k93_353986[+0]0-336;Day0_k93_1204647[+0]0-306;Bison_k93_449248[+0]0-303;Day27_k93_1751743[+0]0-699;Day27_k93_545404.t0[+0]0-468;Day0_k93_1549838.t0[+0]0-441;Day27_k93_1861298[+0]0-3…	GO:0050680
GO:0000398:mRNA splicing, via spliceosome		2.75084e-05	0.00126046	0.57561	0.500468	2.42558	Up-regulated	2.89947	32	Bison_k93_372964.t0[+2]2-1151;Bison_k93_261175[+1]1-1288;Bison_k93_319887[+0]0-675;Bison_k93_387922[+0]0-819;Bison_k93_44768.t0[+0]0-963;Day27_k93_356011[+0]0-699;Bison_k93_60134[+2]2-1430;Bison_k93_260421.t0[+0]0-699;Bison_k93_417757.t0[+1]1-367;Bison_k93_178467[+2]2-1109;Bison_k93_309750.t0[+0]0-657;Bison_k93_267259[+0]0-399;Bison_k93_403676[+0]0-561;Bison_k93_101744.t0[+0]0-483;Bison_k93_15278…	GO:0000398
GO:0019556:histidine catabolic process to glutamate and formamide		3.63426e-09	3.38096e-07	0.774939	0.318984	2.45754	Up-regulated	6.47096	200	Bison_k93_363348[+0]0-1107;Day27_k93_1191978.t0[+0]0-561;Bison_k93_172101[+0]0-981;Day27_k93_1235097.t0[+2]2-1115;Day0_k93_1702929.t0[+0]0-408;Day0_k93_1575589[+1]1606-3625;Day0_k93_1575589[+0]27-1593;Day0_k93_1575589[+1]4843-5755;Bison_k93_74992[+0]0-447;Bison_k93_112125[+0]36-810;Day0_k93_1113399[+0]45-1587;Day0_k93_1611168[+0]0-984;Bison_k93_118354.t0[+0]0-807;Bison_k93_393218.t0[+0]0-636;Biso…	GO:0019556
GO:0019557:histidine catabolic process to glutamate and formate		3.63426e-09	3.38096e-07	0.774939	0.318984	2.45754	Up-regulated	6.47096	200	Bison_k93_363348[+0]0-1107;Day27_k93_1191978.t0[+0]0-561;Bison_k93_172101[+0]0-981;Day27_k93_1235097.t0[+2]2-1115;Day0_k93_1702929.t0[+0]0-408;Day0_k93_1575589[+1]1606-3625;Day0_k93_1575589[+0]27-1593;Day0_k93_1575589[+1]4843-5755;Bison_k93_74992[+0]0-447;Bison_k93_112125[+0]36-810;Day0_k93_1113399[+0]45-1587;Day0_k93_1611168[+0]0-984;Bison_k93_118354.t0[+0]0-807;Bison_k93_393218.t0[+0]0-636;Biso…	GO:0019557
GO:0009236:cobalamin biosynthetic process		6.72373e-10	7.93917e-08	0.801216	0.306921	2.47573	Up-regulated	7.10022	254	Bison_k93_274268[+2]2-665;Day27_k93_1493718[+0]0-552;Bison_k93_280822[+1]1-2107;Bison_k93_309387.t0[+1]241-547;Bison_k93_389816[+2]164-422;Bison_k93_312784[+0]30-696;Bison_k93_312784[+1]706-994;Bison_k93_387244.t0[+0]0-522;Bison_k93_188716[+0]30-696;Bison_k93_188716[+0]705-942;Bison_k93_20929[+2]2-584;Bison_k93_13692[+2]101-398;Day27_k93_1797728[+0]228-531;Bison_k93_312878[+0]0-468;Day27_k93_1499…	GO:0009236
GO:0097720:calcineurin-mediated signaling		2.3926e-05	0.00114212	0.57561	0.51685	2.48428	Up-regulated	2.94229	31	Bison_k93_148746.t0[+0]0-780;Bison_k93_77600[+2]2-446;Bison_k93_392662.t0[+2]2-701;Bison_k93_67904[+1]1-541;Bison_k93_272407.t0[+0]0-351;Bison_k93_249110[+0]0-459;Day27_k93_1147918.t0[+0]0-345;Day27_k93_667003[+0]0-948;Day27_k93_1358734.f0[+0]0-285;Bison_k93_325045[+0]0-288;Bison_k93_73592[+0]0-474;Bison_k93_57520[+0]0-315;Day27_k93_1399527[+0]0-888;Bison_k93_51432[+2]2-422;Bison_k93_141865[+0]0-…	GO:0097720
GO:0032880:regulation of protein localization		2.3926e-05	0.00114212	0.57561	0.516879	2.48442	Up-regulated	2.94229	31	Bison_k93_126466.t0[+0]0-816;Bison_k93_126888[+1]1-1321;Day0_k93_1221196[+1]1-520;Bison_k93_325624[+2]26-1469;Day0_k93_1330783[+0]51-1743;Day27_k93_572508[+2]2-338;Bison_k93_410068[+0]0-567;Bison_k93_80517[+0]0-963;Day0_k93_1437429[+0]21-1710;Bison_k93_28968[+0]72-897;Bison_k93_216113[+2]2-677;Day0_k93_199296[+2]2-527;Bison_k93_464132[+1]52-355;Bison_k93_516625.t0[+0]0-624;Day0_k93_1108715[+0]0-9…	GO:0032880
GO:0007096:regulation of exit from mitosis		2.71746e-05	0.00126046	0.57561	0.669032	2.4894	Up-regulated	2.89947	15	Bison_k93_71029.t0[+0]0-1080;Day27_k93_279883[+0]0-468;Bison_k93_406987.t0[+0]0-1146;Bison_k93_163217[+2]2-791;Bison_k93_99136[+0]0-282;Bison_k93_457155[+0]0-480;Day0_k93_947993[+0]0-591;Day0_k93_1068198.t0[+0]0-231;Bison_k93_116738[+0]0-351;Day0_k93_175404[+1]1-1135;Bison_k93_80763[+0]0-246;Bison_k93_97521.t0[+0]0-408;Day27_k93_50378[+0]0-321;Day27_k93_823780[+0]0-591;Bison_k93_137276[+1]1-430	GO:0007096
GO:0042073:intraciliary transport		8.97515e-06	0.000467012	0.593325	0.477507	2.49484	Up-regulated	3.33067	42	Bison_k93_211000[+0]0-627;Day27_k93_1060340[+0]0-570;Day0_k93_889978.t0[+1]244-1207;Bison_k93_430079[+0]0-999;Bison_k93_175236.t0[+0]0-402;Bison_k93_415514[+0]0-1623;Bison_k93_98158.t0[+0]0-846;Bison_k93_443223[+1]1-994;Bison_k93_35418[+0]0-330;Bison_k93_371936[+0]0-432;Bison_k93_464950.t0[+1]1-535;Bison_k93_297714.t0[+0]0-576;Day27_k93_242837[+2]2-512;Day0_k93_1747175[+1]1-796;Bison_k93_33187[+2…	GO:0042073
GO:0006021:inositol biosynthetic process		4.54177e-09	3.98378e-07	0.761461	0.353117	2.57562	Up-regulated	6.3997	156	Day27_k93_1058654[+1]1-1561;Bison_k93_152344[+2]2-1499;Bison_k93_57387[+1]1-1519;Bison_k93_112530[+1]2365-2911;Bison_k93_320805[+0]0-735;Bison_k93_95294.t0[+0]0-1332;Bison_k93_264113[+0]0-1461;Day27_k93_123732.t0[+0]0-354;Bison_k93_77780[+0]0-333;Day27_k93_1324581[+0]0-1038;Day27_k93_1201061[+1]1-292;Day27_k93_197494.t0[+2]2-635;Bison_k93_58013[+1]1-487;Bison_k93_227282.t0[+0]99-531;Day0_k93_5939…	GO:0006021
GO:0006468:protein phosphorylation		1.19576e-06	7.98041e-05	0.643552	0.439328	2.60105	Up-regulated	4.09797	61	Bison_k93_410068[+0]0-567;Bison_k93_429845.t0[+0]0-288;Day0_k93_1249668[+0]0-297;Bison_k93_152678.t0[+2]2-797;Bison_k93_493442.t0[+0]0-390;Bison_k93_216113[+2]2-677;Bison_k93_292854.t0[+0]0-450;Bison_k93_290502[+0]0-372;Bison_k93_216059.t0[+1]1-490;Bison_k93_420031[+1]1-478;Day0_k93_1588475[+1]1-451;Bison_k93_219906[+2]2-656;Bison_k93_417864.t0[+0]0-438;Bison_k93_64176[+0]0-351;Bison_k93_289981[+…	GO:0006468
GO:0035556:intracellular signal transduction		2.40171e-12	4.9155e-10	0.898671	0.319804	2.63515	Up-regulated	9.30843	284	Bison_k93_45270.t0[+1]472-964;Bison_k93_405741[+0]0-702;Bison_k93_470430[+0]0-477;Bison_k93_213497[+0]0-282;Bison_k93_469687[+2]2-1391;Bison_k93_187213.t0[+0]0-288;Day27_k93_316450[+1]52-2704;Bison_k93_389929[+1]1-1069;Bison_k93_34051[+0]0-477;Bison_k93_344012[+0]0-324;Day0_k93_332015[+0]0-705;Day27_k93_294634[+2]2-1286;Day0_k93_936634.t0[+0]0-699;Bison_k93_321980[+1]112-601;Bison_k93_402517[+0]0…	GO:0035556
GO:0007224:smoothened signaling pathway		2.03439e-06	0.000124911	0.627257	0.612217	2.66839	Up-regulated	3.9034	24	Day27_k93_1060340[+0]0-570;Bison_k93_257899[+0]0-831;Bison_k93_98158.t0[+0]0-846;Bison_k93_81629[+2]2-692;Bison_k93_443223[+1]1-994;Bison_k93_35418[+0]0-330;Bison_k93_252212.t0[+2]2-980;Bison_k93_379611[+0]0-567;Bison_k93_528849[+0]0-390;Bison_k93_33187[+2]2-524;Bison_k93_353986[+0]0-336;Day0_k93_1204647[+0]0-306;Bison_k93_449248[+0]0-303;Bison_k93_231633[+0]0-501;Day27_k93_1751743[+0]0-699;Day27…	GO:0007224
GO:1905515:non-motile cilium assembly		5.06644e-07	3.6172e-05	0.659444	0.562012	2.72386	Up-regulated	4.44163	32	Bison_k93_257899[+0]0-831;Bison_k93_81629[+2]2-692;Bison_k93_443223[+1]1-994;Bison_k93_35418[+0]0-330;Bison_k93_252212.t0[+2]2-980;Bison_k93_92710[+1]1-496;Bison_k93_379611[+0]0-567;Bison_k93_599[+0]0-297;Bison_k93_528849[+0]0-390;Bison_k93_281045.t0[+0]0-516;Day0_k93_37476.t0[+0]0-312;Bison_k93_353986[+0]0-336;Day27_k93_1742885.t0[+0]0-267;Bison_k93_195614[+0]0-477;Bison_k93_52551[+1]1-397;Day0_…	GO:1905515
GO:0071897:DNA biosynthetic process		1.84338e-09	1.95144e-07	0.788187	0.405985	2.75051	Up-regulated	6.70964	112	Bison_k93_183132[+0]0-954;Bison_k93_153899[+2]2-395;Bison_k93_513070[+1]1-985;Bison_k93_202455[+2]2-434;Bison_k93_519982[+0]0-717;Bison_k93_317471.t0[+2]2-920;Bison_k93_447085[+0]0-510;Bison_k93_396860[+2]197-743;Bison_k93_451971.t0[+0]0-483;Bison_k93_389834[+0]0-1299;Bison_k93_436729.t0[+0]0-360;Day27_k93_904654[+0]0-414;Day0_k93_482738[+2]134-1076;Bison_k93_65724[+0]0-1245;Bison_k93_446439[+0]0…	GO:0071897
GO:0009742:brassinosteroid mediated signaling pathway		1.56442e-08	1.29805e-06	0.733762	0.721972	2.91024	Up-regulated	5.88671	19	Bison_k93_74993[+0]0-1629;Bison_k93_324773[+2]2-590;Bison_k93_335554[+0]0-813;Bison_k93_316463[+0]0-573;Bison_k93_425539[+2]2-464;Bison_k93_428133[+0]0-531;Bison_k93_69489.t0[+0]0-414;Bison_k93_496719[+2]2-431;Bison_k93_181100.t0[+2]2-935;Day0_k93_933757[+0]0-534;Day27_k93_1073482[+0]0-321;Day0_k93_809217[+0]0-303;Day27_k93_912290.t0[+0]0-366;Day0_k93_1124040.t0[+0]0-264;Day0_k93_513910.t0[+2]2-1…	GO:0009742
GO:0006591:ornithine metabolic process		1.69879e-09	1.8626e-07	0.788187	0.491044	2.9339	Up-regulated	6.72988	64	Bison_k93_211501.t0[+0]60-1119;Day27_k93_1126183[+1]871-1441;Day27_k93_1126183[+1]1-496;Day0_k93_1798093.0[+0]60-1119;Day0_k93_561189.t0[+0]1068-2475;Day0_k93_561189.t0[+0]0-693;Bison_k93_252383[+1]112-790;Bison_k93_436948[+0]0-1062;Day0_k93_946334[+2]2-941;Day27_k93_488002[+0]303-603;Day27_k93_1477057.t0[+0]0-903;Day27_k93_1477057.t0[+0]930-1296;Day0_k93_40689[+0]0-651;Bison_k93_134619[+0]0-819;…	GO:0006591
GO:0006031:chitin biosynthetic process		1.1725e-08	9.99885e-07	0.74774	0.585572	2.96945	Up-regulated	6.00005	38	Bison_k93_354746[+0]0-1002;Bison_k93_377159[+2]2-419;Bison_k93_372081[+2]29-1850;Bison_k93_375871.t0[+0]0-924;Bison_k93_428306[+0]0-1026;Bison_k93_96142[+0]0-1455;Bison_k93_419007.0.f0[+2]2-413;Bison_k93_465168.t0[+2]2-1175;Bison_k93_419192[+2]2-410;Bison_k93_451504.t0[+0]0-1194;Bison_k93_309937[+0]0-471;Day0_k93_6903.t0[+2]29-2579;Day0_k93_1276583.t0[+1]10-2287;Bison_k93_11074[+0]0-378;Bison_k93…	GO:0006031
GO:0051085:chaperone cofactor-dependent protein refolding		1.77513e-10	2.27068e-08	0.826657	0.490925	3.00866	Up-regulated	7.64384	74	Bison_k93_105549[+0]0-807;Bison_k93_44768.t0[+0]0-963;Bison_k93_164121.t0[+0]0-483;Bison_k93_360545.t0[+0]0-786;Bison_k93_486097[+0]0-1362;Bison_k93_137284[+1]1-910;Bison_k93_351407[+2]2-422;Day0_k93_768127.t0[+2]2-332;Bison_k93_540580[+2]2-746;Bison_k93_378051[+2]2-287;Bison_k93_302837[+1]1-796;Day0_k93_246992[+0]0-807;Bison_k93_66500[+2]2-617;Bison_k93_393200.t0[+0]189-906;Bison_k93_143816.t0[+…	GO:0051085
GO:0046777:protein autophosphorylation		2.59215e-10	3.18316e-08	0.814036	0.516726	3.0923	Up-regulated	7.49714	63	Bison_k93_469687[+2]2-1391;Day0_k93_332015[+0]0-705;Day27_k93_294634[+2]2-1286;Bison_k93_496911.t0[+0]0-834;Bison_k93_402517[+0]0-1176;Day0_k93_1249668[+0]0-297;Bison_k93_152678.t0[+2]2-797;Bison_k93_360420[+1]1-847;Day0_k93_1338617[+2]2-494;Day0_k93_150466[+2]62-938;Bison_k93_524645[+1]1-679;Day27_k93_1389618.t0[+0]0-468;Bison_k93_232310[+0]0-309;Bison_k93_323617[+2]2-380;Day27_k93_1734835.t0[+0…	GO:0046777
GO:0034620:cellular response to unfolded protein		3.60993e-11	4.81847e-09	0.851339	0.517405	3.14485	Up-regulated	8.31709	69	Bison_k93_105549[+0]0-807;Bison_k93_44768.t0[+0]0-963;Bison_k93_164121.t0[+0]0-483;Bison_k93_360545.t0[+0]0-786;Bison_k93_486097[+0]0-1362;Bison_k93_137284[+1]1-910;Bison_k93_351407[+2]2-422;Day0_k93_768127.t0[+2]2-332;Bison_k93_540580[+2]2-746;Bison_k93_378051[+2]2-287;Bison_k93_302837[+1]1-796;Day0_k93_246992[+0]0-807;Bison_k93_66500[+2]2-617;Bison_k93_393200.t0[+0]189-906;Bison_k93_143816.t0[+…	GO:0034620
GO:0009399:nitrogen fixation		1.9337e-21	9.89411e-19	1.19534	0.386729	3.23485	Up-regulated	18.0046	301	Bison_k93_254173[+0]0-1143;Day27_k93_409917[+2]2-917;Day27_k93_687368[+1]244-1615;Bison_k93_154754[+1]298-772;Bison_k93_89667[+0]0-849;Bison_k93_482633[+2]2-728;Bison_k93_538693[+1]1-502;Day27_k93_31791.t0[+0]417-1239;Day27_k93_354232[+0]0-867;Bison_k93_234579.t0[+1]205-595;Bison_k93_38984.t0[+2]44-404;Bison_k93_31035.t0[+1]1-754;Bison_k93_16434.t0[+1]1-676;Bison_k93_173555[+2]329-1271;Bison_k93_…	GO:0009399
GO:0005987:sucrose catabolic process		1.39232e-11	2.06821e-09	0.875325	0.758299	3.24036	Up-regulated	8.68441	22	Day27_k93_1468689[+0]0-510;Day0_k93_1567814.t0[+2]2-704;Bison_k93_113121[+0]0-231;Bison_k93_29317.t0[+1]1-1684;Day27_k93_854360.t0[+0]0-513;Bison_k93_15368[+1]1-283;Bison_k93_21630[+2]2-719;Bison_k93_445724.t0[+0]0-477;Bison_k93_278712[+1]1-283;Day0_k93_1272697.t0[+2]2-413;Bison_k93_310526.t0[+1]1-982;Day0_k93_716336[+0]0-1056;Bison_k93_437448[+0]0-330;Bison_k93_262621[+0]0-288;Day27_k93_187901.t…	GO:0005987
GO:0010147:fructan catabolic process		1.39232e-11	2.06821e-09	0.875325	0.758299	3.24036	Up-regulated	8.68441	22	Day27_k93_1468689[+0]0-510;Day0_k93_1567814.t0[+2]2-704;Bison_k93_113121[+0]0-231;Bison_k93_29317.t0[+1]1-1684;Day27_k93_854360.t0[+0]0-513;Bison_k93_15368[+1]1-283;Bison_k93_21630[+2]2-719;Bison_k93_445724.t0[+0]0-477;Bison_k93_278712[+1]1-283;Day0_k93_1272697.t0[+2]2-413;Bison_k93_310526.t0[+1]1-982;Day0_k93_716336[+0]0-1056;Bison_k93_437448[+0]0-330;Bison_k93_262621[+0]0-288;Day27_k93_187901.t…	GO:0010147
GO:0034484:raffinose catabolic process		1.39232e-11	2.06821e-09	0.875325	0.758299	3.24036	Up-regulated	8.68441	22	Day27_k93_1468689[+0]0-510;Day0_k93_1567814.t0[+2]2-704;Bison_k93_113121[+0]0-231;Bison_k93_29317.t0[+1]1-1684;Day27_k93_854360.t0[+0]0-513;Bison_k93_15368[+1]1-283;Bison_k93_21630[+2]2-719;Bison_k93_445724.t0[+0]0-477;Bison_k93_278712[+1]1-283;Day0_k93_1272697.t0[+2]2-413;Bison_k93_310526.t0[+1]1-982;Day0_k93_716336[+0]0-1056;Bison_k93_437448[+0]0-330;Bison_k93_262621[+0]0-288;Day27_k93_187901.t…	GO:0034484
GO:1902927:inulin catabolic process		1.39232e-11	2.06821e-09	0.875325	0.758299	3.24036	Up-regulated	8.68441	22	Day27_k93_1468689[+0]0-510;Day0_k93_1567814.t0[+2]2-704;Bison_k93_113121[+0]0-231;Bison_k93_29317.t0[+1]1-1684;Day27_k93_854360.t0[+0]0-513;Bison_k93_15368[+1]1-283;Bison_k93_21630[+2]2-719;Bison_k93_445724.t0[+0]0-477;Bison_k93_278712[+1]1-283;Day0_k93_1272697.t0[+2]2-413;Bison_k93_310526.t0[+1]1-982;Day0_k93_716336[+0]0-1056;Bison_k93_437448[+0]0-330;Bison_k93_262621[+0]0-288;Day27_k93_187901.t…	GO:1902927
GO:0018105:peptidyl-serine phosphorylation		1.59915e-18	4.9094e-16	1.11466	0.494597	3.517	Up-regulated	15.309	130	Bison_k93_314788[+0]0-504;Bison_k93_469687[+2]2-1391;Bison_k93_152111.t0[+2]2-575;Bison_k93_410068[+0]0-567;Day0_k93_332015[+0]0-705;Day27_k93_294634[+2]2-1286;Bison_k93_496911.t0[+0]0-834;Bison_k93_402517[+0]0-1176;Day0_k93_1249668[+0]0-297;Bison_k93_152678.t0[+2]2-797;Bison_k93_360420[+1]1-847;Day0_k93_1338617[+2]2-494;Bison_k93_270630[+2]2-302;Bison_k93_262598.t0[+0]0-720;Bison_k93_46837.f0[+2…	GO:0018105
GO:0039694:viral RNA genome replication		2.70278e-18	7.54321e-16	1.10534	0.49477	3.51815	Up-regulated	15.1224	133	Day0_k93_831653[+2]2-6206;Day27_k93_143526[+2]2-6206;Day27_k93_1571848[+1]1-1153;Bison_k93_272384[+1]199-1207;Day27_k93_174640[+2]2-1217;Bison_k93_434818[+1]1-481;Bison_k93_36392[+0]114-1539;Day0_k93_112827.0[+2]2-1544;Bison_k93_349923[+0]0-441;Bison_k93_511296[+2]20-911;Bison_k93_175573[+0]0-1410;Day0_k93_1310073[+0]0-819;Day27_k93_1879265.0[+0]0-1506;Day27_k93_1521916[+1]1-829;Day27_k93_452231[…	GO:0039694
GO:0019251:anaerobic cobalamin biosynthetic process		3.11714e-44	4.78481e-41	1.73282	0.625834	4.61148	Up-regulated	40.3201	169	Day0_k93_1040714[+0]0-978;Bison_k93_512342[+2]2-1166;Bison_k93_518373[+1]1-769;Bison_k93_455971[+2]56-1259;Bison_k93_532233.t0[+2]278-770;Bison_k93_204680[+0]249-1530;Bison_k93_152102.t0[+2]296-1517;Bison_k93_311950[+0]0-564;Day0_k93_58110[+2]98-389;Bison_k93_276494[+2]209-437;Bison_k93_281614[+0]0-771;Bison_k93_364932[+0]0-783;Bison_k93_133291.t0[+1]1-679;Bison_k93_416034[+1]1-718;Bison_k93_3674…	GO:0019251

## Sheet: Enriched_CAZy
	CAZy	pval	padj	log2err	ES	NES	Enrichment	minus_log10_padj	Genecount	Gene IDs
	CBM26	2.04891e-27	1.93963e-25	1.35757	-0.505126	-3.8198	Down-regulated	24.7123	107	Day27_k93_1411494.t0[+1]1-2326;Day0_k93_198229[+2]2-2393;Bison_k93_162993[+0]0-801;Day0_k93_22798[+2]2-266;Day0_k93_1309297[+2]2-1091;Day27_k93_1884519[+1]1-2107;Bison_k93_307877[+0]0-213;Day0_k93_1478517[+1]2110-2929;Day0_k93_472709.t0[+2]2-320;Day0_k93_67525[+1]1-1522;Day0_k93_428178[+0]0-2625;Day27_k93_1013131[+1]1-2182;Day27_k93_1556900[+0]0-1026;Bison_k93_413992[+0]0-345;Day0_k93_149176[+2]1…	CBM26
	CBM78	2.94396e-05	0.000363515	0.57561	-0.569264	-2.42889	Down-regulated	3.43948	12	Day0_k93_502814[+2]2-728;Day0_k93_760610[+0]0-345;Day0_k93_1819548.0[+1]1-691;Day0_k93_493678.0.t0[+0]0-672;Day27_k93_1189591[+2]2-881;Day27_k93_2076265[+2]2-539;Day27_k93_1514989[+1]1-1807;Day27_k93_59939[+1]1-595;Day0_k93_1130926[+0]0-933;Day27_k93_388455[+1]1-301;Day27_k93_1472539[+0]0-357;Day27_k93_2078823[+1]1-328	CBM1	fungi associated cellulose
	GH124	1.7734e-05	0.000239831	0.57561	-0.425843	-2.35938	Down-regulated	3.6201	29	Day0_k93_1491425[+0]0-639;Day0_k93_1429406[+1]91-919;Day0_k93_1149282[+1]121-3568;Day0_k93_1605569.t0[+0]330-1167;Bison_k93_423665[+0]0-351;Day0_k93_1373326[+1]1066-1432;Bison_k93_444604[+0]0-528;Day27_k93_298084[+2]2-701;Day27_k93_1595079[+0]12-846;Day0_k93_922445[+0]0-690;Day27_k93_954016.t0[+2]1424-1961;Day27_k93_1146892[+2]158-1874;Day0_k93_651456[+0]0-1041;Day0_k93_266451[+1]697-1363;Day27_k…	CBM13	xylan
	GH2	3.02799e-06	6.14249e-05	0.627257	-0.34394	-2.32497	Down-regulated	4.21166	97	Bison_k93_82720.t0[+2]2-2426;Bison_k93_246031.t0[+0]0-1077;Day27_k93_548633.t0[+0]0-2214;Day27_k93_435483[+0]0-1143;Day0_k93_1616686[+0]0-1176;Day0_k93_1710094[+0]0-1833;Day0_k93_99015[+2]2-2399;Day27_k93_95938[+0]0-1050;Day27_k93_1001581.t0[+0]0-939;Bison_k93_415943[+2]2-1283;Day0_k93_1520205[+2]2-1388;Bison_k93_492605[+2]2-1268;Bison_k93_467164[+0]0-996;Day0_k93_66421.t0[+1]181-1315;Day0_k93_32…	CBM18	chitin
	GH48	4.32155e-08	1.02277e-06	0.719513	-0.279511	-2.24875	Down-regulated	5.99022	200	Bison_k93_385689[+2]26-827;Bison_k93_380129[+0]42-2454;Bison_k93_54717[+0]0-852;Bison_k93_303693[+2]2-605;Day0_k93_1417052[+1]1-745;Day0_k93_380488[+1]1-1204;Bison_k93_362321[+0]39-1008;Day0_k93_595520.t0[+1]166-2686;Bison_k93_140330[+0]0-795;Day0_k93_582493.t0[+2]11-1370;Bison_k93_518439.t0[+0]0-1170;Day27_k93_2041207.t0[+1]1-1171;Bison_k93_472887[+2]2-629;Day0_k93_175698.t0[+0]0-1716;Day27_k93_…	CBM22	xylan
	CBM61	1.24129e-08	3.52526e-07	0.74774	-0.26717	-2.23062	Down-regulated	6.45281	261	Day27_k93_67362[+1]1-856;Bison_k93_156300.t0[+0]0-783;Bison_k93_289557[+1]1-787;Bison_k93_403983[+1]1-1165;Bison_k93_537218.t0[+2]2-395;Bison_k93_318319[+2]2-731;Day27_k93_99321.t0[+2]119-4928;Day0_k93_1134406.t0[+1]1-1399;Bison_k93_20279[+0]0-756;Bison_k93_430850.t0[+2]2-914;Day0_k93_1516201[+0]0-489;Day27_k93_1497901[+0]24-3867;Day0_k93_1348037[+2]2-416;Day27_k93_627674[+2]2-725;Bison_k93_43758…	CBM25
	GH64	0.000444431	0.00350607	0.498493	-0.436464	-2.13246	Down-regulated	2.45518	22	Day27_k93_2044914.t0[+0]0-597;Bison_k93_455901.t0[+0]0-720;Day27_k93_1116548[+2]2-1718;Day27_k93_304408[+1]1-703;Day0_k93_211759[+0]0-738;Day0_k93_1032865.t0[+0]0-792;Day27_k93_793290.t0[+1]1-469;Bison_k93_479168[+1]1-1054;Day27_k93_2083939[+1]1-487;Day27_k93_172083.t0[+2]2-1184;Day0_k93_1834096[+1]1-835;Day0_k93_260029.t0[+1]1-1156;Day27_k93_1528222.t0[+1]1-433;Day0_k93_1051439[+1]1-736;Day0_k93…	CBM3	cellulose
	CBM1	1.98474e-05	0.000256212	0.57561	-0.304924	-2.13226	Down-regulated	3.5914	49	Bison_k93_365410[+0]0-627;Bison_k93_360965[+0]0-639;Bison_k93_278142[+2]2-791;Day0_k93_178364[+1]1-631;Bison_k93_9358[+1]1-484;Day27_k93_121423[+2]2-746;Day0_k93_560002.t0[+1]1-673;Bison_k93_272873[+2]995-1889;Day27_k93_283813[+1]1-232;Day27_k93_1828037[+2]2-1016;Day27_k93_446694[+0]0-1155;Day0_k93_195347[+1]1-748;Day27_k93_1053558[+2]2-1220;Day27_k93_1729109.t0[+1]1-1732;Day27_k93_159686[+0]0-60…	CBM30	cellulose
	GH44	0.0030771	0.0182061	0.431708	-0.528514	-2.0842	Down-regulated	1.73978	12	Day0_k93_349951[+0]0-846;Day0_k93_1376356[+0]0-873;Day27_k93_265537.t0[+0]0-1482;Day27_k93_1034421[+0]0-648;Day0_k93_1693879[+0]0-624;Day0_k93_230352[+0]0-1008;Day0_k93_1594400[+0]0-1293;Day27_k93_284048.t0[+1]1-1090;Day27_k93_1389439[+2]2-881;Day27_k93_1449046[+0]0-477;Day0_k93_163430[+0]0-1050;Day27_k93_270893.t0[+2]2-893	CBM48	glycogen-binding
	GH74	0.000545	0.00418324	0.477271	-0.372607	-2.06443	Down-regulated	2.37849	45	Bison_k93_405160[+0]0-2304;Day27_k93_431550.t0[+0]768-2346;Day0_k93_334940[+2]2-986;Day0_k93_334940[+1]1360-2308;Day27_k93_1553690[+0]0-1989;Bison_k93_168706[+2]2-956;Day0_k93_1500665[+1]25-1861;Day27_k93_1116033[+0]0-1350;Day27_k93_575732[+0]0-1587;Day27_k93_22512[+0]0-2304;Day0_k93_960238[+0]0-1293;Day27_k93_1802486[+0]0-1530;Day0_k93_166613[+1]1-1069;Day0_k93_1038527.t0[+0]999-2160;Day0_k93_38…	CBM61	galactan
	GH18	1.35355e-05	0.000192204	0.593325	-0.272798	-2.03888	Down-regulated	3.71624	140	Day27_k93_186113[+2]2-1709;Bison_k93_533056[+2]2120-2762;Bison_k93_327418[+2]47-854;Day27_k93_524291[+0]0-606;Day27_k93_100214[+2]2-1652;Day0_k93_81826.t0[+2]2-1658;Bison_k93_15349[+1]1-1717;Bison_k93_298042[+1]1-712;Day27_k93_909209.t0[+0]0-648;Day0_k93_427051.t0[+2]2-1457;Bison_k93_90049[+1]1-472;Day27_k93_1359817[+0]0-699;Bison_k93_212644.t0[+0]0-885;Day0_k93_1508208[+2]2-1130;Day27_k93_101368…	CBM76	xyloglucan, glucomannan
	GH94	0.000624546	0.00454798	0.477271	-0.321682	-1.95212	Down-regulated	2.34218	68	Bison_k93_529493[+0]0-1743;Day0_k93_788845[+0]0-1641;Day0_k93_260721[+0]0-1602;Day0_k93_1259899[+0]0-2325;Bison_k93_534427.t0[+2]2-2114;Day0_k93_1169088[+2]2-1178;Bison_k93_445264.t0[+0]39-2061;Day27_k93_1225438.t0[+2]2-2390;Day27_k93_739473[+1]1-1129;Day27_k93_319721.t0[+0]0-1038;Day27_k93_1859596[+2]2-1001;Bison_k93_173174[+0]0-1242;Day0_k93_262908[+0]0-2463;Bison_k93_189572[+0]0-1005;Day27_k93…	CBM78	xyloglucan,
	CBM3	0.000263515	0.00226783	0.498493	-0.273674	-1.92059	Down-regulated	2.64439	55	Bison_k93_324420[+0]0-726;Bison_k93_256405[+0]0-702;Day27_k93_411648[+0]0-672;Day27_k93_837267[+2]95-2312;Day27_k93_1439070[+1]1-1171;Bison_k93_528015.t0[+0]0-876;Day0_k93_1016551.t0[+2]2-968;Bison_k93_94421.t0[+0]0-375;Day0_k93_1776371.t0[+2]2-920;Day27_k93_429250[+0]0-1038;Day27_k93_466287[+0]0-330;Day27_k93_1728799.t0[+0]0-1281;Day0_k93_1358915.t0[+0]0-1509;Day27_k93_267145[+0]0-315;Day0_k93_1…	CBM80	xyloglucan, glucomannan
	GT35	8.38451e-05	0.00095248	0.538434	-0.244039	-1.90306	Down-regulated	3.02114	199	Bison_k93_124593[+0]0-1554;Bison_k93_264869[+0]0-1107;Bison_k93_334448[+1]1-1762;Day0_k93_583874[+2]2-1181;Bison_k93_197312.t0[+0]0-1434;Bison_k93_67380.t0[+1]1-2524;Day27_k93_1738017.t0[+1]1-2866;Bison_k93_535152.t0[+1]1-2470;Day27_k93_579618[+0]0-2586;Day27_k93_552950[+1]1-1066;Day27_k93_1011447[+0]0-1539;Day27_k93_2008052.t0[+0]0-1317;Day0_k93_712866.t0[+1]1-2581;Day0_k93_798323[+1]1-1399;Day2…	CE1
	GH36	0.00401093	0.0219058	0.407018	-0.440184	-1.90115	Down-regulated	1.65944	22	Day27_k93_908363[+0]0-1641;Day27_k93_91031[+2]758-2408;Day27_k93_392940[+1]1-790;Day0_k93_380318[+1]1-790;Day0_k93_99567[+0]0-1263;Bison_k93_6111.t0[+1]1-691;Day0_k93_1348501[+0]0-1209;Day0_k93_958123[+0]0-720;Day0_k93_1622040.t0[+0]0-1056;Day0_k93_327577.t0[+0]0-1641;Day0_k93_147855[+0]0-1122;Day27_k93_796170.t0[+1]1-712;Day27_k93_252228[+1]1-1195;Day27_k93_264648.t0[+1]1-1072;Day0_k93_641900[+0…	GH1	broad
	GH1	0.000108494	0.00114119	0.538434	-0.259868	-1.89758	Down-regulated	2.94264	152	Bison_k93_429363.t0[+0]0-771;Bison_k93_87215[+0]0-1002;Bison_k93_154332.t0[+1]1-544;Bison_k93_325062[+1]1-1132;Bison_k93_340076[+1]1-622;Day0_k93_859712[+0]0-1389;Day0_k93_1118819[+1]34-910;Day0_k93_947582[+0]0-1035;Day27_k93_50007[+0]18-852;Day27_k93_1456586[+0]0-930;Day0_k93_502703[+2]38-863;Bison_k93_240836[+0]9-1074;Bison_k93_532060.t0[+0]0-582;Day0_k93_588258[+2]1097-2624;Day0_k93_588258[+0]…	GH124	endoglucanse
	CBM18	7.21399e-06	0.000128048	0.610527	-0.206222	-1.80368	Down-regulated	3.89263	159	Bison_k93_131029[+1]283-1186;Day27_k93_437443.t0[+0]0-1074;Bison_k93_451012[+2]2-665;Bison_k93_287639[+1]1-1198;Bison_k93_20513[+0]0-636;Bison_k93_412410[+2]104-821;Bison_k93_155054[+0]0-1869;Day27_k93_66979.t0[+0]0-453;Day0_k93_1782976.t0[+1]1-997;Bison_k93_19749[+0]0-813;Day0_k93_7750.t0[+0]0-789;Day0_k93_28411[+1]1-1486;Bison_k93_354658.t0[+1]1-631;Day0_k93_377545[+2]2-1046;Day0_k93_952970[+0]…	GH18	chitin
	CBM76	0.00907945	0.045238	0.38073	-0.508542	-1.79567	Down-regulated	1.3445	6	Bison_k93_512318[+0]0-363;Day0_k93_1163225.t0[+0]0-1200;Day27_k93_803935.t0[+2]2-788;Day0_k93_165249[+0]0-1182;Day27_k93_2013901[+2]2-929;Day27_k93_1979332.t0[+0]0-417	GH2
	CE1	6.85597e-05	0.00081129	0.538434	-0.206862	-1.79255	Down-regulated	3.09082	268	Bison_k93_24643.t0[+0]0-786;Bison_k93_132318[+0]0-567;Bison_k93_429871[+2]86-1019;Bison_k93_17861[+2]2-914;Day27_k93_1571888.t0[+0]0-948;Day27_k93_1859866[+2]2-674;Day27_k93_228572.t0[+1]1-814;Day27_k93_671049.t0[+0]0-825;Bison_k93_319560.t0[+0]0-792;Day0_k93_1183073[+1]1-328;Day27_k93_1067840[+0]0-792;Day27_k93_413015.t0[+0]0-765;Bison_k93_281725[+2]2-1403;Day27_k93_576648[+0]0-948;Bison_k93_362…	GH32
	CBM25	0.0196283	0.0844613	0.352488	-0.487195	-1.76708	Down-regulated	1.07334	11	Day27_k93_118597.t0[+1]1-478;Day27_k93_2118138.t0[+0]36-1662;Day0_k93_409164[+0]0-1554;Day0_k93_55510[+2]2-359;Day0_k93_1025445[+0]0-1035;Day0_k93_131197[+2]2-779;Day27_k93_58257[+1]1-409;Day27_k93_270364[+2]2-407;Day0_k93_1163702[+1]1-565;Day27_k93_586064.t0[+0]0-1365;Day27_k93_1895276[+0]0-474	GH36
	CBM13	0.000276836	0.00231239	0.498493	-0.213572	-1.74417	Down-regulated	2.63594	141	Bison_k93_46916[+0]0-903;Day27_k93_601291.t0[+2]2-422;Day27_k93_1663671.t0[+0]0-651;Bison_k93_465402[+1]1-409;Bison_k93_42647[+1]1-805;Bison_k93_349888.t0[+2]2-785;Bison_k93_51553[+1]1-556;Day27_k93_786322[+1]1-946;Day27_k93_335984[+0]0-1686;Bison_k93_466347[+1]1-454;Day27_k93_1983336[+2]2-533;Bison_k93_84927[+0]0-528;Day27_k93_1912371[+0]0-915;Bison_k93_6440[+1]1-601;Bison_k93_46537.t0[+0]0-510;…	GH44	endoglucanse
	CBM80	0.0222027	0.094113	0.352488	-0.326418	-1.64926	Down-regulated	1.02635	14	Bison_k93_482367[+0]0-492;Day0_k93_244944[+2]23-758;Bison_k93_524611.t0[+1]1-775;Day0_k93_1547193[+1]1-253;Day0_k93_118091[+0]0-1158;Day0_k93_1408021.t0[+1]1-787;Day27_k93_284048.t0[+1]1243-2176;Bison_k93_275829[+0]0-516;Day27_k93_836207[+0]0-1251;Day0_k93_121435[+0]0-930;Day27_k93_1594041[+0]0-798;Day27_k93_241448[+2]2-1031;Day0_k93_448404[+0]0-1410;Day0_k93_881655.t0[+1]1-1276	GH48	cellulose
	CBM48	0.00108492	0.00733615	0.45506	-0.189235	-1.60821	Down-regulated	2.13453	194	Bison_k93_216403[+0]0-819;Bison_k93_508802.t0[+0]0-570;Day27_k93_1358901.t0[+0]39-1803;Day27_k93_172646.t0[+1]1-850;Day0_k93_423028[+0]0-453;Day0_k93_225162[+1]1-763;Bison_k93_68226.0.t0[+1]1-271;Bison_k93_343429[+2]2-713;Bison_k93_386303.t0[+0]0-405;Day27_k93_1494609[+1]724-1012;Day27_k93_972539.t0[+2]2-908;Day0_k93_1347857.t0[+0]0-717;Bison_k93_521138.t0[+0]360-990;Day27_k93_1499179[+1]1-2737;D…	GH64	cellulose
	CBM30	0.0127937	0.0586034	0.38073	-0.212516	-1.52076	Down-regulated	1.23208	44	Day0_k93_884417[+0]0-690;Day27_k93_1942258[+1]1-712;Day27_k93_1995855[+0]0-1347;Bison_k93_336733.t0[+0]0-840;Bison_k93_478594.t0[+0]0-1269;Day27_k93_1974284[+0]0-426;Bison_k93_352136[+1]1-421;Day27_k93_1672084[+1]1-1132;Day27_k93_1343375[+1]1-514;Day0_k93_254725[+1]1-451;Day0_k93_397037.t0[+0]0-471;Bison_k93_126121.t0[+1]1-439;Day27_k93_1753789[+0]0-450;Day0_k93_1282401.t0[+2]2-995;Bison_k93_7476…	GH74	cellulose
	GT5	0.00183563	0.0121237	0.45506	-0.167555	-1.49207	Down-regulated	1.91636	411	Day0_k93_1107215[+1]886-1984;Bison_k93_343947[+2]2-2018;Day27_k93_921195[+1]529-1984;Bison_k93_13413[+0]0-909;Bison_k93_531433[+1]1-778;Day27_k93_1786922[+1]1-799;Day0_k93_768431[+1]499-1672;Day0_k93_1117052[+0]0-1377;Day27_k93_1598648.t0[+0]4467-5892;Bison_k93_224606[+0]0-825;Day0_k93_1252566[+1]529-1984;Day0_k93_131314[+0]2664-4089;Bison_k93_232485[+0]0-1089;Day27_k93_1285175.t0[+0]0-1053;Bison…	GH94
	CBM22	0.0121612	0.0566193	0.38073	-0.154654	-1.3914	Down-regulated	1.24704	211	Bison_k93_491615.t0[+1]1153-1744;Bison_k93_525949[+0]0-1167;Day0_k93_1598156[+0]0-765;Bison_k93_497948[+1]1-1084;Bison_k93_216559.t0[+0]0-696;Day0_k93_1218414[+0]0-600;Bison_k93_307216[+2]2-701;Day0_k93_1331238[+0]0-546;Day27_k93_569625[+2]110-1403;Day27_k93_1946064[+0]0-450;Day0_k93_6657.t0[+0]315-1041;Bison_k93_422338[+2]2-626;Bison_k93_477216.t0[+0]0-669;Bison_k93_355394[+2]2-896;Bison_k93_384…	GT35
	GH32	3.01613e-30	4.2829e-28	1.43181	0.458755	3.69108	Up-regulated	27.3683	270	Bison_k93_34555[+2]119-722;Day27_k93_616261[+1]1-367;Day27_k93_810271[+1]1-760;Bison_k93_472396[+0]0-450;Day27_k93_1887320.t0[+0]0-348;Day27_k93_1468689[+0]0-510;Bison_k93_255633[+2]2-653;Bison_k93_89577[+1]1-757;Day0_k93_1567814.t0[+2]2-704;Day27_k93_1369021.t0[+1]1-1000;Bison_k93_305627.t0[+0]0-399;Bison_k93_188475[+2]2-455;Day27_k93_1486492[+2]2-1370;Bison_k93_103449.t0[+0]0-387;Day27_k93_9361…	GT5

## Sheet: Enriched_KO
	pathway	KO_short_desc	pval	padj	log2err	ES	NES	Enrichment	minus_log10_padj	Genecount	Gene IDs	KO_Description	KO_pathway	KO_Pathway_group
	K07325	K07325:archaeal flagellin FlaB	2.58752e-33	2.12291e-30	1.50239	-0.71534	-4.60563	Down-regulated	29.6731	81	Day0_k93_1108271[+1]1-640;Day27_k93_117242.t0[+0]0-525;Day0_k93_1830481[+1]1-493;Day27_k93_364606.t0[+1]1-253;Day27_k93_1783507[+1]1-481;Day0_k93_1595190[+1]1-289;Day0_k93_1107289.t0[+1]1-445;Day27_k93_918062[+1]1-499;Day27_k93_40375[+0]0-531;Day0_k93_1749447[+0]0-489;Day27_k93_1515042[+0]0-549;Day27_k93_1323593[+0]0-486;Day0_k93_295495[+1]1-493;Day27_k93_415076[+1]13-667;Day0_k93_369032.t0[+2]2-…	flaB; archaeal flagellin FlaB	Bacterial motility proteins [BR:ko02035];Secretion system [BR:ko02044]	Protein families: signaling and cellular processes
	K02795	K02795:mannose PTS system EIIC component	7.24854e-15	1.84563e-12	0.986546	-0.559244	-3.56125	Down-regulated	11.7339	73	Day27_k93_227861[+1]34-886;Day0_k93_1503794.t0[+2]830-1646;Day27_k93_1121402[+1]1114-1921;Day27_k93_1038148[+2]755-1202;Day0_k93_505606[+2]521-1331;Day27_k93_1383943[+0]1011-1485;Day0_k93_127090[+1]1114-1921;Day27_k93_2102384[+0]285-1134;Day0_k93_1343838[+1]85-901;Day0_k93_1274315.t0[+2]980-1823;Day0_k93_390800[+1]712-1498;Day27_k93_1707632[+1]712-1498;Day0_k93_1805322.t0[+2]818-1634;Day0_k93_301…	manY; mannose PTS system EIIC component	Transporters [BR:ko02000];Amino sugar and nucleotide sugar metabolism [PATH:ko00520];Phosphotransferase system (PTS) [PATH:ko02060];Fructose and mannose metabolism [PATH:ko00051]	Protein families: signaling and cellular processes;Carbohydrate metabolism;Membrane transport
	K23934	K23934:neuroblast differentiation-associated protein AHNAK	7.52797e-36	6.94832e-33	1.55654	-0.398206	-3.55274	Down-regulated	32.1581	446	Day0_k93_1631156[+0]0-747;Bison_k93_349673[+0]0-336;Day0_k93_566748.t0[+2]2-626;Bison_k93_164731[+0]0-447;Day27_k93_1394352[+1]1-571;Bison_k93_61927[+1]1-784;Day0_k93_152615[+0]0-540;Bison_k93_482645.t0[+0]0-291;Day0_k93_1449027[+2]2-707;Day0_k93_1321190[+0]0-738;Bison_k93_287896[+2]2-554;Day0_k93_1295928[+0]0-525;Day27_k93_612262.t0[+2]2-242;Day27_k93_1863206[+2]2-254;Day27_k93_295971[+0]0-2172;…	AHNAK; neuroblast differentiation-associated protein AHNAK	Salmonella infection [PATH:ko05132]	Infectious disease: bacterial
	K02819	K02819:trehalose PTS system EIIBC or EIIBCA component	2.33351e-14	5.55826e-12	0.975995	-0.567738	-3.51798	Down-regulated	11.2551	63	Day0_k93_574770.t0[+0]0-990;Day27_k93_1898639[+0]0-1944;Day0_k93_185332[+1]1-1978;Day0_k93_1300725[+0]138-1506;Day27_k93_1975786[+2]2-1436;Day27_k93_2085661[+1]34-760;Day0_k93_76888[+2]53-1238;Day27_k93_421134[+1]1-1075;Day27_k93_1651078[+0]0-303;Day27_k93_129957[+0]198-2196;Day27_k93_1884250[+0]0-663;Day27_k93_748037[+2]2-599;Day27_k93_557569[+0]0-1575;Day0_k93_603617[+0]0-1242;Day0_k93_1453253[…	trehalose PTS system EIIBC or EIIBCA component [EC:2.7.1.201];treB, treP	Starch and sucrose metabolism [PATH:ko00500];Transporters [BR:ko02000];Phosphotransferase system (PTS) [PATH:ko02060]	Protein families: signaling and cellular processes;Membrane transport;Carbohydrate metabolism
	K01223	K01223:6-phospho-beta-glucosidase	3.26467e-18	1.09574e-15	1.10534	-0.490694	-3.51149	Down-regulated	14.9603	127	Day27_k93_1456586[+0]0-930;Day0_k93_588258[+2]1097-2624;Day0_k93_588258[+0]0-1080;Day0_k93_1590752[+2]47-1511;Day0_k93_1774812[+2]2-1136;Bison_k93_385438[+0]852-1401;Day27_k93_21870.t0[+0]0-1077;Day0_k93_1426141[+2]2-1331;Day0_k93_1055935.0[+0]540-1764;Day27_k93_997863[+0]0-1422;Day27_k93_1314739[+0]0-957;Day0_k93_1740886[+1]1-1189;Day27_k93_148149[+0]0-1392;Day0_k93_1239507.t0[+1]1-745;Day27_k93…	E3.2.1.86B, bglA; 6-phospho-beta-glucosidase [EC:3.2.1.86]	Starch and sucrose metabolism [PATH:ko00500];Glycolysis / Gluconeogenesis [PATH:ko00010]	Carbohydrate metabolism
	K23255	K23255:archaeal type IV pilus assembly protein PilA	1.4647e-13	2.9291e-11	0.943632	-0.592882	-3.48643	Down-regulated	10.5333	56	Day0_k93_403259[+1]223-976;Bison_k93_407163[+0]0-642;Day0_k93_33107[+2]665-1340;Day0_k93_181068[+0]63-561;Day27_k93_2133546[+0]57-651;Day27_k93_1325473[+2]98-683;Day0_k93_1560814[+1]1-631;Day0_k93_85049[+1]1-697;Day27_k93_660334.t0[+2]53-722;Day27_k93_1861016[+0]72-648;Day0_k93_1321673.t0[+1]1-637;Day0_k93_1321673.t0[+1]640-1237;Day27_k93_1868120[+1]1-637;Day27_k93_1868120[+1]640-1237;Day27_k93_2…	pilA; archaeal type IV pilus assembly protein PilA	Cell motility	Unclassified: signaling and cellular processes
	K01226	K01226:trehalose-6-phosphate hydrolase	1.06339e-13	2.24345e-11	0.954542	-0.58268	-3.48508	Down-regulated	10.6491	58	Day0_k93_574770.t0[+0]1008-2436;Day27_k93_1898639[+2]2018-3647;Day27_k93_846802[+0]0-474;Day27_k93_1885650[+0]1200-2841;Day0_k93_1040565[+1]1-1108;Day0_k93_185332[+0]2019-3648;Day27_k93_1975786[+1]1546-3145;Day0_k93_963859[+0]0-1563;Day0_k93_1243892[+0]0-435;Day27_k93_1103338[+0]0-1551;Day27_k93_421134[+2]1088-1301;Day27_k93_1651078[+1]424-1459;Day27_k93_20611[+0]0-1617;Day27_k93_1060321[+1]1-106…	trehalose-6-phosphate hydrolase [EC:3.2.1.93];treC	Starch and sucrose metabolism [PATH:ko00500]	Carbohydrate metabolism
	K02761	K02761:cellobiose PTS system EIIC component	9.28351e-13	1.71374e-10	0.91012	-0.576659	-3.39103	Down-regulated	9.76606	56	Day27_k93_1165094[+0]0-1305;Bison_k93_110862.0[+0]0-1128;Day0_k93_60428[+0]0-1272;Day0_k93_1802460[+1]1-1306;Day0_k93_1202924[+1]1-1282;Day0_k93_1091303[+0]477-1782;Day27_k93_1309710[+0]477-1782;Day27_k93_1836137[+1]205-1282;Day0_k93_1749998[+0]453-1752;Day27_k93_2088448[+1]1-325;Day0_k93_683965[+2]53-536;Day0_k93_210270[+1]445-862;Day27_k93_2050913[+1]1-859;Day0_k93_629962[+1]1-457;Day27_k93_164…	celB, chbC; cellobiose PTS system EIIC component	Transporters [BR:ko02000];Starch and sucrose metabolism [PATH:ko00500];Phosphotransferase system (PTS) [PATH:ko02060]	Protein families: signaling and cellular processes;Carbohydrate metabolism;Membrane transport
	K02245	K02245:competence protein ComGC	7.6099e-12	1.10179e-09	0.875325	-0.780535	-3.3722	Down-regulated	8.9579	8	Day27_k93_1836856[+1]1-358;Day0_k93_1838980[+2]2-365;Day0_k93_413935[+1]1-373;Bison_k93_512530[+0]0-417;Day27_k93_1707589[+1]1-382;Day0_k93_756262[+0]27-417;Day27_k93_2007120[+2]2-380;Day0_k93_314636.t0[+1]1-394	comGC; competence protein ComGC	Secretion system [BR:ko02044]	Protein families: signaling and cellular processes
	K02794	K02794:mannose PTS system EIIAB component	9.25191e-12	1.31377e-09	0.875325	-0.5893	-3.33446	Down-regulated	8.88148	49	Day0_k93_1503794.t0[+2]2-812;Day27_k93_1121402[+1]1-1087;Day0_k93_1148896.t0[+2]2-860;Day27_k93_1570477[+0]174-600;Day27_k93_1706941[+0]0-459;Day27_k93_1038148[+1]1-721;Day0_k93_505606[+0]0-507;Day27_k93_1383943[+0]0-987;Day0_k93_127090[+1]1-1087;Day27_k93_1429031[+2]371-872;Day0_k93_745703.t0[+2]2-983;Day0_k93_1805322.t0[+0]0-801;Day0_k93_92766[+1]1-931;Day27_k93_1939927[+2]38-1031;Day27_k93_316…	manX; mannose PTS system EIIAB component [EC:2.7.1.191]	Fructose and mannose metabolism [PATH:ko00051];Phosphotransferase system (PTS) [PATH:ko02060];Transporters [BR:ko02000];Amino sugar and nucleotide sugar metabolism [PATH:ko00520]	Carbohydrate metabolism;Membrane transport;Protein families: signaling and cellular processes
	K02456	K02456:general secretion pathway protein G	1.35006e-12	2.34691e-10	0.91012	-0.517676	-3.32853	Down-regulated	9.6295	64	Bison_k93_443765[+1]1-736;Day0_k93_589468[+1]1-388;Day27_k93_1208828.0[+1]1-745;Day0_k93_1316470[+1]1-364;Day27_k93_1334927[+0]0-378;Bison_k93_115076[+2]2-665;Bison_k93_289304[+0]0-402;Day27_k93_264359[+1]3304-3820;Day0_k93_1541438[+0]0-393;Day0_k93_1689405.t0[+1]1-430;Day0_k93_188190[+0]3303-3825;Day27_k93_380246[+1]1-691;Day0_k93_264124[+0]0-450;Day0_k93_1784817[+2]2-380;Day0_k93_631875[+0]0-44…	general secretion pathway protein G;gspG	Biofilm formation - Vibrio cholerae [PATH:ko05111];Secretion system [BR:ko02044];Bacterial secretion system [PATH:ko03070]	Membrane transport;Cellular community - prokaryotes;Protein families: signaling and cellular processes
	K02020	K02020:molybdate transport system substrate-binding protein	2.36553e-16	6.7181e-14	1.0377	-0.460286	-3.31362	Down-regulated	13.1728	132	Bison_k93_6165[+1]1-832;Bison_k93_33225[+0]0-756;Bison_k93_265118[+2]110-605;Bison_k93_358927[+1]1-763;Day0_k93_497106[+2]74-944;Day0_k93_303970[+1]1-829;Day0_k93_90440[+1]1-244;Day0_k93_977693[+2]2-854;Day0_k93_332686.t0[+0]0-780;Day0_k93_561266.t0[+1]1030-1711;Bison_k93_91569[+0]0-453;Day0_k93_1785491[+0]0-831;Day0_k93_1654302[+0]0-213;Day27_k93_1013281.t0[+1]112-943;Day27_k93_755105[+2]2-773;D…	molybdate transport system substrate-binding protein;modA	Transporters [BR:ko02000];ABC transporters [PATH:ko02010]	Membrane transport;Protein families: signaling and cellular processes
	K02796	K02796:mannose PTS system EIID component	5.08228e-11	6.58378e-09	0.851339	-0.556746	-3.27873	Down-regulated	8.18153	55	Day0_k93_1503794.t0[+0]1668-2583;Day0_k93_185490[+0]174-699;Day27_k93_1121402[+0]1938-2859;Day27_k93_2059887[+2]218-1133;Day0_k93_505606[+2]1349-2264;Day0_k93_127090[+0]1938-2859;Day0_k93_1343838[+2]923-1838;Day27_k93_1934266[+1]1-880;Day27_k93_699019[+0]0-495;Day0_k93_1805322.t0[+2]1655-2006;Day0_k93_301318.t0[+2]236-1154;Day27_k93_1939927[+2]1880-2705;Day0_k93_1262309[+2]1040-1730;Day0_k93_1570…	manZ; mannose PTS system EIID component	Transporters [BR:ko02000];Amino sugar and nucleotide sugar metabolism [PATH:ko00520];Phosphotransferase system (PTS) [PATH:ko02060];Fructose and mannose metabolism [PATH:ko00051]	Protein families: signaling and cellular processes;Carbohydrate metabolism;Membrane transport
	K02800	K02800:mannitol PTS system EIICBA or EIICB component	1.92738e-12	3.2345e-10	0.898671	-0.495071	-3.26032	Down-regulated	9.49019	82	Day0_k93_1789504[+1]1-619;Day27_k93_677987.t0[+0]138-1536;Day0_k93_693710[+0]0-654;Day0_k93_1510124[+0]117-1998;Day27_k93_10026[+0]0-618;Day0_k93_1089411[+2]2-575;Day0_k93_1562301[+1]277-1669;Day0_k93_1505597[+2]2-851;Day0_k93_564363[+1]1-499;Day0_k93_226432[+1]1-1309;Day0_k93_1768748[+0]0-1734;Day0_k93_1727125[+1]1-1195;Day0_k93_1368844[+1]76-1456;Day0_k93_1084321.t0[+0]0-513;Day27_k93_39550[+0]…	mtlA, cmtA; mannitol PTS system EIICBA or EIICB component [EC:2.7.1.197]	Fructose and mannose metabolism [PATH:ko00051];Phosphotransferase system (PTS) [PATH:ko02060];Transporters [BR:ko02000]	Protein families: signaling and cellular processes;Carbohydrate metabolism;Membrane transport
	K22754	K22754:E3 ubiquitin-protein ligase RNF213	3.90536e-25	1.92248e-22	1.30309	-0.348685	-3.09548	Down-regulated	21.7161	435	Bison_k93_67894.t0[+1]1-868;Day27_k93_1255263.t0[+1]1-3589;Day0_k93_980885[+0]0-969;Bison_k93_447676[+0]0-579;Bison_k93_51504[+2]2-413;Bison_k93_282526[+0]0-336;Day27_k93_1810678[+2]2-257;Bison_k93_15813.t0[+0]0-519;Day27_k93_372013[+1]1-358;Day0_k93_365648[+0]0-1635;Day27_k93_1744511[+1]619-1471;Day27_k93_1744511[+0]0-267;Day27_k93_577780[+2]2-311;Day27_k93_1771094[+0]0-2118;Day27_k93_1078309[+1…	E3 ubiquitin-protein ligase RNF213 [EC:2.3.2.27];RNF213	Ubiquitin system [BR:ko04121]	Protein families: genetic information processing
	K02453	K02453:general secretion pathway protein D	8.25216e-09	7.34144e-07	0.74774	-0.552966	-2.98725	Down-regulated	6.13422	41	Day27_k93_2085701[+0]3336-5307;Day0_k93_1293212.t0[+2]197-2558;Day27_k93_1492139.t0[+0]0-1434;Day27_k93_1559623[+1]1-766;Day27_k93_871209[+0]0-1503;Bison_k93_463884[+1]1-646;Day0_k93_1493018[+0]0-1770;Day27_k93_319990[+0]0-675;Day27_k93_1895718[+0]0-960;Day27_k93_363706[+0]0-588;Day0_k93_605289[+0]0-522;Bison_k93_8222[+0]0-408;Day0_k93_886441.t0[+1]1-805;Day27_k93_1763226.t0[+0]0-1113;Day27_k93_1…	gspD; general secretion pathway protein D	Bacterial secretion system [PATH:ko03070];Secretion system [BR:ko02044];Biofilm formation - Vibrio cholerae [PATH:ko05111]	Membrane transport;Cellular community - prokaryotes;Protein families: signaling and cellular processes
	K00882	K00882:1-phosphofructokinase	1.05431e-10	1.3195e-08	0.839089	-0.431565	-2.97984	Down-regulated	7.87959	102	Day27_k93_365953[+1]709-1603;Day0_k93_624217[+1]1-532;Day0_k93_130602[+2]2-527;Day27_k93_1515620[+0]0-225;Day27_k93_1386236[+1]31-592;Day0_k93_41096[+0]306-1191;Day0_k93_105189[+0]0-597;Day0_k93_1755979[+0]0-828;Day27_k93_1873857[+2]398-1532;Day27_k93_106837[+2]2-359;Day0_k93_278166[+2]2-548;Day0_k93_1628889[+0]0-918;Day0_k93_58579[+0]0-999;Day0_k93_443594.t0[+0]0-267;Bison_k93_92203[+0]0-543;Day…	fruK; 1-phosphofructokinase [EC:2.7.1.56]	Phosphotransferase system (PTS) [PATH:ko02060];Fructose and mannose metabolism [PATH:ko00051]	Carbohydrate metabolism;Membrane transport
	K17234	K17234:arabinooligosaccharide transport system substrate-binding protein	1.04694e-14	2.57686e-12	0.986546	-0.370332	-2.91849	Down-regulated	11.5889	154	Day27_k93_50472[+1]1-964;Bison_k93_29952.t0[+0]0-477;Bison_k93_124707[+2]611-1220;Day27_k93_145684[+1]1-1165;Day27_k93_253804[+0]0-783;Bison_k93_403183[+2]2-338;Day0_k93_676049[+1]1-1117;Day0_k93_1016658.t0[+0]0-507;Day27_k93_981364[+2]2-974;Day27_k93_281684[+1]1-1219;Bison_k93_539776[+2]2-566;Day27_k93_1557226[+1]1-667;Day0_k93_467958[+2]173-1301;Day27_k93_231815[+0]0-1230;Day27_k93_1046877.t0[+…	araN; arabinooligosaccharide transport system substrate-binding protein	Transporters [BR:ko02000];ABC transporters [PATH:ko02010]	Membrane transport;Protein families: signaling and cellular processes
	K02018	K02018:molybdate transport system permease protein	1.23809e-07	8.87576e-06	0.690132	-0.481513	-2.81136	Down-regulated	5.05179	52	Bison_k93_6165[+1]886-1159;Day0_k93_90440[+0]318-1176;Day0_k93_977693[+0]894-1197;Day27_k93_1013281.t0[+1]1000-1525;Bison_k93_281206[+0]126-426;Day0_k93_1182016.t0[+1]1000-1294;Day0_k93_1642875[+0]1008-1233;Day0_k93_217165[+2]644-968;Day0_k93_1325943.t0[+2]902-1142;Day0_k93_1798600[+0]0-501;Day0_k93_1386375[+0]0-426;Day0_k93_25960[+2]1043-1346;Day27_k93_1421265.t0[+1]871-1321;Day0_k93_1591169[+1]…	molybdate transport system permease protein;modB	Transporters [BR:ko02000];ABC transporters [PATH:ko02010]	Protein families: signaling and cellular processes;Membrane transport
	K08796	K08796:BR serine/threonine kinase	3.76565e-08	3.05556e-06	0.719513	-0.427484	-2.75091	Down-regulated	5.51491	60	Bison_k93_381314[+0]0-1002;Day27_k93_1295828[+1]1-913;Bison_k93_329141[+1]1-916;Bison_k93_176394[+2]2-1157;Day27_k93_1234713[+1]1-295;Day27_k93_1062056[+1]1-538;Day27_k93_205735[+2]2-971;Bison_k93_313553.0[+2]2-230;Day0_k93_610581[+0]0-543;Day27_k93_1712370.t0[+0]0-489;Bison_k93_463155[+2]2-1172;Day0_k93_596238.t0[+1]1-541;Day0_k93_447080[+1]1-535;Day27_k93_704609[+0]0-318;Day0_k93_798373[+2]2-36…	BRSK; BR serine/threonine kinase [EC:2.7.11.1]	Protein kinases [BR:ko01001];Membrane trafficking [BR:ko04131];Chromosome and associated proteins [BR:ko03036]	Protein families: metabolism;Protein families: genetic information processing
	K17742	K17742:sorbose reductase	2.99602e-06	0.000151525	0.627257	-0.654152	-2.74918	Down-regulated	3.81952	19	Day0_k93_501294[+0]0-798;Day0_k93_55577[+0]54-978;Day27_k93_613651[+0]51-828;Day27_k93_547399[+2]2111-2915;Day27_k93_1432351.t0[+0]99-903;Day27_k93_1670013[+1]3970-4798;Day0_k93_740965[+0]0-825;Day0_k93_105011[+1]3970-4798;Day0_k93_1188528.t0[+2]2-794;Day27_k93_1490320[+0]0-777;Day0_k93_370453[+1]49-826;Day27_k93_456627.t0[+0]0-771;Day0_k93_297242[+1]1-769;Day27_k93_671649[+0]0-780;Day0_k93_41256…	SOU1; sorbose reductase [EC:1.1.1.289]	Fructose and mannose metabolism [PATH:ko00051]	Carbohydrate metabolism
	K08483	K08483:phosphoenolpyruvate-protein phosphotransferase (PTS system enzyme I)	3.33505e-15	8.79501e-13	1.00732	-0.320917	-2.73714	Down-regulated	12.0558	331	Day27_k93_429727.t0[+2]2-1667;Day0_k93_1645547[+2]284-494;Bison_k93_102865.t0[+0]588-936;Day27_k93_1998839.t0[+2]797-1838;Bison_k93_124956[+2]2084-2882;Day27_k93_1434609[+0]0-900;Bison_k93_188549[+0]936-2511;Day27_k93_1748563.t0[+1]28-1531;Day0_k93_1048966[+0]687-2388;Day27_k93_1621474[+0]687-2388;Day27_k93_1188544[+0]0-264;Day0_k93_1550518.t0[+0]0-1056;Day27_k93_731043[+2]2-1271;Bison_k93_207942…	phosphoenolpyruvate-protein phosphotransferase (PTS system enzyme I) [EC:2.7.3.9];ptsI	Phosphotransferase system (PTS) [PATH:ko02060];Transporters [BR:ko02000]	Protein families: signaling and cellular processes;Membrane transport
	K02760	K02760:cellobiose PTS system EIIB component	4.6205e-07	3.01402e-05	0.674963	-0.502394	-2.7155	Down-regulated	4.52085	42	Bison_k93_304649[+2]284-593;Bison_k93_304649[+0]0-264;Day0_k93_45041[+0]21-324;Day0_k93_1206159[+1]1855-2164;Day0_k93_1206159[+1]1510-1816;Day27_k93_968798[+1]1855-2164;Day27_k93_968798[+1]1510-1816;Day0_k93_18450[+1]253-856;Day0_k93_18450[+1]1-238;Day27_k93_514588[+1]253-1600;Day27_k93_514588[+1]1-238;Day0_k93_1491296[+0]1233-1542;Day0_k93_1491296[+2]887-1193;Day0_k93_1091303[+1]115-424;Day27_k9…	celA, chbB; cellobiose PTS system EIIB component [EC:2.7.1.196 2.7.1.205]	Starch and sucrose metabolism [PATH:ko00500];Transporters [BR:ko02000];Phosphotransferase system (PTS) [PATH:ko02060]	Protein families: signaling and cellular processes;Membrane transport;Carbohydrate metabolism
	K23909	K23909:calcyphosin	1.01912e-08	8.95859e-07	0.74774	-0.38887	-2.6966	Down-regulated	6.04776	108	Day0_k93_708610[+0]0-1620;Day0_k93_464284[+0]0-1989;Day27_k93_1388664[+2]2-593;Day27_k93_32114.t0[+0]0-297;Bison_k93_259676.t0[+2]2-521;Day27_k93_1629666[+0]0-798;Bison_k93_453379.t0[+2]2-968;Day27_k93_1829952[+1]1-376;Day0_k93_1447255[+2]266-1148;Bison_k93_510806.t0[+0]0-528;Day0_k93_1374827.t0[+0]0-1455;Day27_k93_986416[+0]0-417;Day0_k93_1058112[+1]1-1759;Day27_k93_1129965[+0]0-567;Bison_k93_24…	CAPS; calcyphosin	Domain-containing proteins not elsewhere classified [BR:ko04990]	Protein families: signaling and cellular processes
	K02744	K02744:N-acetylgalactosamine PTS system EIIA component	2.93506e-06	0.000151525	0.627257	-0.617615	-2.66833	Down-regulated	3.81952	21	Day27_k93_653306[+0]0-396;Day27_k93_1429031[+0]0-357;Day0_k93_1274315.t0[+0]0-321;Day0_k93_546787.t0[+0]0-396;Day0_k93_1135578[+0]0-228;Day0_k93_39476[+0]0-315;Day27_k93_842311[+1]1-289;Day0_k93_464421[+1]1-319;Day0_k93_1053545[+1]1-295;Day0_k93_871061[+2]2-449;Day0_k93_893039[+0]0-279;Day0_k93_302293[+0]0-369;Day0_k93_1488017[+2]2-455;Day27_k93_1477768[+2]2-455;Day0_k93_1698853[+0]0-294;Day0_k93…	N-acetylgalactosamine PTS system EIIA component [EC:2.7.1.-];agaF	Transporters [BR:ko02000];Phosphotransferase system (PTS) [PATH:ko02060];Galactose metabolism [PATH:ko00052]	Membrane transport;Carbohydrate metabolism;Protein families: signaling and cellular processes
	K21023	K21023:diguanylate cyclase	9.78555e-08	7.29864e-06	0.704976	-0.397998	-2.66171	Down-regulated	5.13676	90	Bison_k93_382953[+0]0-2142;Day27_k93_1846721[+0]1275-2976;Bison_k93_216931.0[+0]0-1902;Bison_k93_490999[+0]0-1077;Bison_k93_454482.t0[+2]2-1358;Day0_k93_665576[+0]45-2361;Bison_k93_7534[+1]1-1591;Day0_k93_1539473.t0[+2]2-1646;Day27_k93_1448625[+1]271-2383;Day0_k93_311641[+0]45-3120;Day0_k93_751266[+0]0-1056;Day0_k93_354882.t0[+1]292-3295;Day0_k93_203965.t0[+2]2-1709;Day0_k93_221030[+1]1-1306;Day0…	mucR; diguanylate cyclase [EC:2.7.7.65]	Biofilm formation - Pseudomonas aeruginosa [PATH:ko02025]	Cellular community - prokaryotes
	K02770	K02770:fructose PTS system EIIBC or EIIC component	2.51285e-11	3.37361e-09	0.863415	-0.334468	-2.65274	Down-regulated	8.47191	206	Day27_k93_365953[+2]1637-3629;Day0_k93_1048966[+2]2-287;Day27_k93_1621474[+2]2-287;Bison_k93_267385.t0[+0]0-546;Day0_k93_624217[+2]545-2477;Bison_k93_306955.t0[+2]2-986;Bison_k93_161908[+2]2-653;Day0_k93_1008929[+1]1-415;Day27_k93_2133704[+0]0-1074;Bison_k93_74774.t0[+1]1-778;Bison_k93_45066.t0[+0]237-945;Bison_k93_335395.t0[+2]2-449;Day0_k93_349600[+0]0-972;Bison_k93_485935[+0]0-822;Day0_k93_155…	fruA; fructose PTS system EIIBC or EIIC component [EC:2.7.1.202]	Fructose and mannose metabolism [PATH:ko00051];Transporters [BR:ko02000];Phosphotransferase system (PTS) [PATH:ko02060]	Protein families: signaling and cellular processes;Carbohydrate metabolism;Membrane transport
	K07034	K07034:uncharacterized protein	1.35208e-09	1.42625e-07	0.788187	-0.361146	-2.64527	Down-regulated	6.84581	143	Bison_k93_38412[+2]2-1067;Bison_k93_89047[+0]0-627;Day0_k93_1318528.0[+0]0-591;Day27_k93_1600326[+0]0-561;Day27_k93_1098435[+2]2-920;Day27_k93_942183.t0[+0]0-879;Day0_k93_629573.t0[+2]2-596;Day0_k93_1427677.t0[+2]2-614;Day27_k93_2109215.t0[+2]476-806;Day27_k93_1602527[+0]0-801;Day27_k93_89879[+1]1-631;Day0_k93_690878.t0[+2]2-338;Bison_k93_34491[+0]0-495;Bison_k93_213604[+2]152-749;Day0_k93_103537…	K07034; uncharacterized protein	Function unknown	Poorly characterized
	K03300	K03300:citrate-Mg2+:H+ or citrate-Ca2+:H+ symporter, CitMHS family	2.12826e-06	0.000116408	0.627257	-0.482405	-2.60606	Down-regulated	3.93402	41	Day27_k93_623781[+1]1-1075;Day27_k93_1737053[+1]625-1096;Day27_k93_987411[+0]318-1560;Day0_k93_1231564.t0[+1]178-1366;Day0_k93_1698453.t0[+2]164-1559;Day0_k93_1249013[+2]2156-3518;Day27_k93_754965[+2]2156-3518;Day27_k93_2123308[+0]0-516;Day27_k93_1510098[+2]23-719;Day27_k93_1039305[+0]2778-4095;Day0_k93_1067418[+1]1-571;Day0_k93_1327661[+0]0-1281;Day0_k93_669959[+0]165-1335;Bison_k93_526532[+0]0-…	citrate-Mg2+:H+ or citrate-Ca2+:H+ symporter, CitMHS family;TC.CITMHS	Transport	Unclassified: signaling and cellular processes
	K10241	K10241:cellobiose transport system permease protein	9.19799e-14	2.12244e-11	0.954542	-0.300493	-2.57196	Down-regulated	10.6732	288	Bison_k93_537180[+1]571-1330;Bison_k93_211617.t0[+0]1482-2217;Day0_k93_154774[+0]396-1419;Day0_k93_95708[+0]6933-7917;Day27_k93_1287163[+2]806-1796;Day0_k93_1232652[+0]1053-2070;Bison_k93_307631[+2]464-1163;Day0_k93_1727800[+1]1687-2647;Day27_k93_1805472.t0[+1]1687-2647;Day0_k93_1233627.t0[+2]1715-2357;Day0_k93_130282[+2]488-881;Day0_k93_1798298.t0[+1]532-1213;Day27_k93_83292[+0]1053-2070;Day0_k9…	cebF; cellobiose transport system permease protein	Transporters [BR:ko02000];ABC transporters [PATH:ko02010]	Membrane transport;Protein families: signaling and cellular processes
	K02759	K02759:cellobiose PTS system EIIA component	9.50442e-06	0.000428028	0.593325	-0.528025	-2.56068	Down-regulated	3.36853	30	Bison_k93_304649[+2]602-911;Day0_k93_45041[+0]447-756;Day0_k93_1206159[+2]2168-2450;Day27_k93_968798[+2]2168-2450;Day27_k93_626745[+0]435-759;Day0_k93_1491296[+1]1546-1855;Day0_k93_1202924[+0]1395-1680;Day27_k93_1750022[+2]176-488;Day0_k93_1749998[+0]1866-2139;Day27_k93_1734685[+2]404-728;Day27_k93_2108879[+1]208-499;Day0_k93_386210[+0]1782-2097;Day0_k93_1337096.t0[+1]184-481;Day0_k93_835056[+2]7…	cellobiose PTS system EIIA component [EC:2.7.1.196 2.7.1.205];celC, chbA	Starch and sucrose metabolism [PATH:ko00500];Transporters [BR:ko02000];Phosphotransferase system (PTS) [PATH:ko02060]	Protein families: signaling and cellular processes;Carbohydrate metabolism;Membrane transport
	K00011	K00011:aldehyde reductase	5.3424e-06	0.000254505	0.610527	-0.436436	-2.53365	Down-regulated	3.5943	47	Bison_k93_290916.t0[+0]0-447;Day27_k93_1927515.t0[+2]2-1100;Bison_k93_149822.t0[+1]1-310;Day27_k93_1838791[+0]0-534;Bison_k93_26388[+0]0-804;Day0_k93_260312[+0]0-885;Day0_k93_1510064[+0]0-456;Day27_k93_601841[+1]1-406;Day27_k93_669941.t0[+0]0-426;Day27_k93_549137[+0]0-798;Day0_k93_1414981.t0[+2]2-899;Day27_k93_1966200.t0[+0]0-333;Day0_k93_801808[+0]0-681;Day0_k93_651276[+2]2-425;Day0_k93_1775453[…	AKR1B; aldehyde reductase [EC:1.1.1.21]	Galactose metabolism [PATH:ko00052];Fructose and mannose metabolism [PATH:ko00051];Glycerolipid metabolism [PATH:ko00561];Folate biosynthesis [PATH:ko00790];Pentose and glucuronate interconversions [PATH:ko00040]	Lipid metabolism;Metabolism of cofactors and vitamins;Carbohydrate metabolism
	K05795	K05795:tellurium resistance protein TerD	1.61113e-06	9.08138e-05	0.643552	-0.38166	-2.51891	Down-regulated	4.04185	84	Day0_k93_1855039[+2]1469-2057;Day0_k93_1855039[+2]2090-2675;Day27_k93_197951[+0]0-510;Day0_k93_1466311[+0]3369-3969;Day0_k93_1466311[+2]2087-2669;Day0_k93_1466311[+1]2713-3292;Day27_k93_1699678.t0[+0]69-432;Day27_k93_514576[+0]3369-3969;Day27_k93_514576[+2]2087-2669;Day27_k93_514576[+1]2713-3292;Day27_k93_775178[+2]2213-2804;Day27_k93_775178[+0]864-1443;Day27_k93_775178[+1]2848-3403;Day0_k93_1693…	terD; tellurium resistance protein TerD	Signaling proteins	Unclassified: signaling and cellular processes
	K09580	K09580:protein disulfide-isomerase A1	1.78189e-08	1.52994e-06	0.733762	-0.333481	-2.51365	Down-regulated	5.81532	157	Day27_k93_917136[+2]2-1298;Bison_k93_332491.t0[+0]42-702;Day27_k93_1435839[+0]0-1344;Day27_k93_593220[+1]1-283;Day0_k93_20935[+0]0-1161;Day0_k93_1078107[+0]0-372;Day27_k93_1347443[+1]1-1513;Day27_k93_447794[+0]0-507;Day27_k93_704848[+2]2-1088;Day27_k93_133168.t0[+1]1-376;Day27_k93_133168.t0[+0]471-804;Day0_k93_142553[+0]0-429;Day27_k93_1350132.t0[+1]1-517;Day0_k93_1417693[+0]0-1386;Bison_k93_3687…	PDIA1, P4HB; protein disulfide-isomerase A1 [EC:5.3.4.1]	Exosome [BR:ko04147];Protein processing in endoplasmic reticulum [PATH:ko04141];Membrane trafficking [BR:ko04131];Chaperones and folding catalysts [BR:ko03110]	Protein families: genetic information processing;Folding, sorting and degradation;Protein families: signaling and cellular processes
	K17275	K17275:plastin-1	3.09638e-09	3.08968e-07	0.774939	-0.321088	-2.50957	Down-regulated	6.51009	192	Bison_k93_41465[+0]0-291;Day27_k93_1117933[+0]0-1131;Bison_k93_95140[+0]0-807;Bison_k93_443317[+0]0-453;Bison_k93_99801.0[+0]0-987;Bison_k93_471277[+0]0-1221;Bison_k93_8824.t0[+0]42-1887;Day27_k93_253635[+2]2-698;Bison_k93_494842.t0[+1]1-1147;Day27_k93_287711.t0[+0]0-741;Day27_k93_487645[+0]0-705;Bison_k93_343908[+0]0-333;Day27_k93_386243[+1]1-427;Day0_k93_1153763.t0[+0]453-1122;Day0_k93_149954[+…	plastin-1;PLS1	Exosome [BR:ko04147];Cytoskeleton proteins [BR:ko04812]	Protein families: signaling and cellular processes
	K02654	K02654:leader peptidase (prepilin peptidase) / N-methyltransferase	3.68914e-11	4.8644e-09	0.851339	-0.305049	-2.4971	Down-regulated	8.31297	262	Day0_k93_1818590[+0]369-1047;Day27_k93_1140901[+0]369-1047;Bison_k93_61029[+0]459-678;Bison_k93_515327.t0[+0]519-879;Day27_k93_1718644[+2]290-677;Bison_k93_83580.t0[+1]502-847;Day27_k93_1353884[+1]106-916;Day27_k93_764345[+0]0-801;Bison_k93_203135[+2]2-407;Day27_k93_378623[+0]0-303;Bison_k93_364674[+0]0-417;Day27_k93_267583.t0[+1]481-706;Day0_k93_1139355[+1]364-1150;Day0_k93_1855216[+2]470-932;Da…	pilD, pppA; leader peptidase (prepilin peptidase) / N-methyltransferase [EC:3.4.23.43 2.1.1.-]	Bacterial motility proteins [BR:ko02035];Peptidases and inhibitors [BR:ko01002];Secretion system [BR:ko02044]	Protein families: metabolism;Protein families: signaling and cellular processes
	K01216	K01216:licheninase	4.96388e-05	0.00172893	0.557332	-0.560318	-2.48254	Down-regulated	2.76222	15	Day0_k93_558726[+2]2-965;Day0_k93_872162[+0]0-873;Bison_k93_91876.t0[+0]0-963;Day0_k93_1164148[+0]0-834;Day0_k93_260099[+1]1-700;Day0_k93_864452[+0]0-852;Day0_k93_1580100[+0]0-537;Day27_k93_1774578[+2]2-458;Day27_k93_202475.0[+2]2-944;Bison_k93_422505[+1]1-445;Day27_k93_1314716[+0]0-1134;Day0_k93_606248[+2]2-962;Day0_k93_1576047[+0]0-621;Day0_k93_802032[+2]2-920;Day27_k93_1143750[+0]0-279	E3.2.1.73; licheninase [EC:3.2.1.73]	Enzymes with EC numbers	Unclassified: metabolism
	K09487	K09487:heat shock protein 90kDa beta	2.2473e-05	0.000892156	0.57561	-0.417169	-2.45675	Down-regulated	3.04956	27	Day0_k93_992087[+2]2-1361;Day0_k93_446904[+1]1-736;Day0_k93_1220766.t0[+0]0-2430;Day27_k93_1667438.t0[+2]2-449;Day0_k93_1851984[+1]31-1246;Bison_k93_518396[+0]0-489;Day0_k93_1157701[+2]2-524;Day27_k93_1199087[+1]1-712;Day0_k93_388273[+0]0-912;Day27_k93_1598425[+0]0-2301;Day0_k93_1435986[+0]0-1158;Day0_k93_219413.t0[+0]0-300;Day0_k93_446816[+0]0-657;Day0_k93_442091.t0[+2]2-1274;Day27_k93_365358[+1…	HSP90B, TRA1; heat shock protein 90kDa beta	Chemical carcinogenesis - receptor activation [PATH:ko05207];Plant-pathogen interaction [PATH:ko04626];Prostate cancer [PATH:ko05215];Estrogen signaling pathway [PATH:ko04915];Thyroid hormone synthesis [PATH:ko04918];Pathways in cancer [PATH:ko05200];Chaperones and folding catalysts [BR:ko03110];Salmonella infection [PATH:ko05132];Fluid shear stress and atherosclerosis [PATH:ko05418];Protein proc…	Folding, sorting and degradation;Protein families: genetic information processing;Endocrine system;Immune system;Infectious disease: bacterial;Cancer: overview;Signal transduction;Cardiovascular disease;Cancer: specific types;Environmental adaptation
	K01150	K01150:deoxyribonuclease I	4.33272e-05	0.00153812	0.557332	-0.659357	-2.43567	Down-regulated	2.81301	14	Day27_k93_1809516.t0[+1]1-910;Day0_k93_1097476[+1]925-1828;Day0_k93_1097476[+0]0-900;Day27_k93_1835246[+1]1-748;Day27_k93_994485.t0[+0]0-894;Day0_k93_139330[+2]2-890;Day0_k93_1473952.t0[+0]0-816;Day0_k93_1783397[+1]1-868;Day27_k93_1841270[+0]0-477;Day27_k93_615760.t0[+1]1-865;Day27_k93_1201287[+1]1-670;Day0_k93_673007[+1]1-847;Day0_k93_1013366[+0]0-888;Day27_k93_370996[+1]1-880	deoxyribonuclease I [EC:3.1.21.1];endA	Enzymes with EC numbers	Unclassified: metabolism
	K10540	K10540:methyl-galactoside transport system substrate-binding protein	1.17746e-12	2.12058e-10	0.91012	-0.273188	-2.43048	Down-regulated	9.67354	435	Day27_k93_737938[+0]0-975;Bison_k93_27177[+0]0-1326;Day27_k93_331465[+0]0-1098;Bison_k93_140511.t0[+2]2-773;Bison_k93_35414[+0]0-1050;Bison_k93_213885.t0[+1]1-598;Bison_k93_388646[+2]2-1220;Day27_k93_584393[+0]24-1167;Day27_k93_1830576[+1]1-1045;Day27_k93_2079407[+2]2-389;Day0_k93_914179[+0]0-345;Day27_k93_253381.t0[+1]319-1393;Day0_k93_1426565.t0[+0]240-1314;Bison_k93_219694[+1]1-1234;Day27_k93_…	mglB; methyl-galactoside transport system substrate-binding protein	Bacterial chemotaxis [PATH:ko02030];ABC transporters [PATH:ko02010];Transporters [BR:ko02000]	Membrane transport;Cell motility;Protein families: signaling and cellular processes
	K19510	K19510:fructoselysine-6-phosphate deglycase	6.86922e-05	0.00221495	0.538434	-0.466043	-2.38813	Down-regulated	2.65464	35	Day27_k93_855247[+2]1421-2381;Day0_k93_557208[+1]1273-2101;Day27_k93_724954[+2]1256-2084;Day27_k93_593823[+2]260-1331;Day0_k93_76565[+2]2-1001;Day0_k93_76565[+1]2062-3037;Day0_k93_76565[+2]1040-2015;Day0_k93_997587.t0[+2]1256-2084;Day0_k93_733800[+1]1297-2296;Day27_k93_1645694.t0[+2]2-1001;Day27_k93_1645694.t0[+2]1040-2015;Day27_k93_1645694.t0[+0]2061-3036;Day27_k93_1956687[+1]1-712;Day0_k93_1273…	fructoselysine-6-phosphate deglycase;gfrF	Carbohydrate metabolism	Unclassified: metabolism
	K13919	K13919:propanediol dehydratase medium subunit	7.31599e-05	0.00231851	0.538434	-0.465026	-2.38292	Down-regulated	2.63479	35	Bison_k93_427611[+0]411-1053;Day0_k93_1678825[+1]739-1387;Day0_k93_481415[+0]0-228;Bison_k93_522078[+1]811-1114;Day0_k93_940492[+1]706-1303;Day0_k93_260275.t0[+2]1706-2303;Day27_k93_1988968[+1]139-604;Day27_k93_1954771[+0]0-288;Bison_k93_424140[+0]0-327;Day27_k93_291156[+1]13-664;Day27_k93_745774.t0[+2]1712-2429;Day0_k93_1852006[+2]992-1475;Day27_k93_237176.t0[+0]816-1458;Day0_k93_1735719[+0]816-…	propanediol dehydratase medium subunit [EC:4.2.1.28];pduD	Propanoate metabolism [PATH:ko00640]	Carbohydrate metabolism
	K11041	K11041:exfoliative toxin A/B	6.05129e-05	0.00197711	0.557332	-0.490338	-2.37791	Down-regulated	2.70397	30	Day0_k93_1393203[+1]4120-5065;Day0_k93_1679497[+1]4120-5065;Day27_k93_1738085[+0]246-1194;Day27_k93_551072[+2]2-554;Day0_k93_487110[+0]630-1479;Day0_k93_775152[+2]620-1229;Day0_k93_386225[+2]2-227;Day0_k93_15847.t0[+2]812-1766;Day27_k93_1105844.t0[+1]4120-5065;Day27_k93_1603741[+1]616-1564;Day27_k93_887748.t0[+2]2-908;Day0_k93_877990[+2]371-1301;Day27_k93_303342[+0]0-744;Day27_k93_1233522[+0]303-…	exfoliative toxin A/B;eta	Bacterial toxins [BR:ko02042];Staphylococcus aureus infection [PATH:ko05150]	Infectious disease: bacterial;Protein families: signaling and cellular processes
	K01699	K01699:propanediol dehydratase large subunit	7.6304e-05	0.00239757	0.538434	-0.431294	-2.37686	Down-regulated	2.62023	44	Bison_k93_427611[+0]0-390;Day0_k93_1678825[+1]1-709;Day27_k93_1256503[+1]1-700;Bison_k93_522078[+0]0-792;Day27_k93_1832499[+0]0-846;Day0_k93_940492[+0]0-678;Day27_k93_708221.t0[+0]0-444;Day0_k93_260275.t0[+1]1-1678;Day27_k93_1437313[+0]0-1059;Day27_k93_745774.t0[+2]2-1694;Day0_k93_1852006[+0]0-969;Day27_k93_1823495[+1]1-598;Day27_k93_237176.t0[+0]0-795;Bison_k93_46919.t0[+1]1-505;Day27_k93_968530…	propanediol dehydratase large subunit [EC:4.2.1.28];pduC	Propanoate metabolism [PATH:ko00640]	Carbohydrate metabolism
	K02771	K02771:fructose PTS system EIID component	9.38198e-05	0.00282761	0.538434	-0.659466	-2.37686	Down-regulated	2.54858	13	Bison_k93_396555[+2]2-302;Day27_k93_1706941[+2]1310-2177;Day0_k93_586306[+1]379-1243;Day27_k93_1429031[+1]1723-2590;Day27_k93_551625[+0]1137-1977;Day0_k93_1744914.t0[+0]0-813;Day27_k93_91996.t0[+0]0-303;Day0_k93_529694[+0]972-1812;Day27_k93_633575[+0]0-492;Day27_k93_1723455.t0[+1]427-1216;Day27_k93_1500106.t0[+2]257-878;Day0_k93_1683686[+1]1-421;Day0_k93_1229091[+0]0-495	fructose PTS system EIID component;levG	Fructose and mannose metabolism [PATH:ko00051];Phosphotransferase system (PTS) [PATH:ko02060];Transporters [BR:ko02000]	Protein families: signaling and cellular processes;Carbohydrate metabolism;Membrane transport
	K01200	K01200:pullulanase	2.47848e-05	0.000963217	0.57561	-0.38225	-2.36507	Down-regulated	3.01628	66	Day0_k93_1659501[+1]25-2863;Bison_k93_253208.t0[+2]2-956;Bison_k93_386303.t0[+0]0-405;Day0_k93_194472[+1]1-3289;Day0_k93_1011179.t0[+0]0-1299;Day0_k93_1213234[+2]35-3161;Day0_k93_598793[+1]1-3115;Day0_k93_957957[+0]0-1833;Bison_k93_322460.t0[+2]2-650;Day27_k93_205324.t0[+2]2-1433;Day27_k93_1582418[+0]0-312;Day0_k93_497058[+2]2-1823;Bison_k93_347227.t0[+0]0-342;Day27_k93_429102[+2]218-1565;Day0_k9…	pulA; pullulanase [EC:3.2.1.41]	Starch and sucrose metabolism [PATH:ko00500]	Carbohydrate metabolism
	K06940	K06940:uncharacterized protein	0.000278216	0.00694037	0.498493	-0.661225	-2.34995	Down-regulated	2.15862	12	Day0_k93_1464999.t0[+1]1-376;Day27_k93_1455875.t0[+0]0-231;Day27_k93_1929183[+0]0-720;Day27_k93_1818341.t0[+2]326-611;Day27_k93_776101.t0[+0]0-696;Day0_k93_417126[+1]301-784;Day27_k93_1191789.t0[+2]665-1259;Day27_k93_955792.t0[+0]0-393;Day0_k93_1768907[+2]50-527;Day0_k93_1239905.t0[+0]0-669;Day27_k93_366417.t0[+2]2-506;Day0_k93_1267692[+0]0-273	uncharacterized protein;K06940	Function unknown	Poorly characterized
	K16489	K16489:protein SFI1	5.69724e-05	0.0019122	0.557332	-0.444135	-2.34988	Down-regulated	2.71847	38	Day27_k93_1963342[+2]2-1643;Day27_k93_76382[+2]2-1037;Day27_k93_1998914[+0]0-1767;Day0_k93_891228.t0[+1]1-1411;Day0_k93_1535410[+0]987-3159;Day27_k93_1716392[+0]192-2868;Day27_k93_1321704[+0]0-3843;Day27_k93_314087[+0]0-1917;Day0_k93_1841774[+2]377-3149;Day0_k93_1675618[+0]0-3531;Day0_k93_1518039.t0[+0]0-2394;Day0_k93_617699.t0[+0]0-1743;Day27_k93_811574[+1]1-2131;Day0_k93_1868568[+0]0-1887;Day27…	protein SFI1;SFI1	Chromosome and associated proteins [BR:ko03036]	Protein families: genetic information processing
	K00575	K00575:chemotaxis protein methyltransferase CheR	4.19772e-06	0.000208027	0.610527	-0.334591	-2.34865	Down-regulated	3.68188	113	Day27_k93_1240723[+1]1-763;Day0_k93_1270405[+0]1851-2358;Bison_k93_291370.t0[+1]1-847;Bison_k93_291370.t0[+0]849-1098;Day27_k93_2127513.t0[+0]0-717;Bison_k93_373441[+0]0-717;Day0_k93_298997[+1]1186-1957;Day27_k93_1961952[+2]1313-1745;Day27_k93_997878[+2]1187-1958;Day27_k93_1735350[+2]2-782;Bison_k93_249968[+2]2-647;Day27_k93_1390422[+1]1-802;Day0_k93_1538134[+2]1382-1916;Day0_k93_449352[+0]0-756;…	cheR; chemotaxis protein methyltransferase CheR [EC:2.1.1.80]	Bacterial motility proteins [BR:ko02035];Two-component system [PATH:ko02020];Bacterial chemotaxis [PATH:ko02030]	Cell motility;Protein families: signaling and cellular processes;Signal transduction
	K00799	K00799:glutathione S-transferase	1.03494e-05	0.000457606	0.593325	-0.337365	-2.33112	Down-regulated	3.33951	49	Bison_k93_418443[+0]0-444;Bison_k93_349831[+2]2-1034;Day0_k93_1053774[+0]0-426;Day0_k93_851633[+1]175-451;Day0_k93_1847463[+0]0-504;Day27_k93_1872896.t0[+0]0-1155;Bison_k93_536580[+2]2-494;Bison_k93_194114[+0]0-597;Day27_k93_101692[+0]0-633;Day0_k93_415383.t0[+0]0-519;Day0_k93_1445877.t0[+0]0-585;Day0_k93_93292[+2]146-461;Bison_k93_483962.t0[+0]0-441;Day0_k93_859662[+0]0-807;Day27_k93_1132743.t0[…	GST, gst; glutathione S-transferase [EC:2.5.1.18]	Fluid shear stress and atherosclerosis [PATH:ko05418];Metabolism of xenobiotics by cytochrome P450 [PATH:ko00980];Longevity regulating pathway - worm [PATH:ko04212];Transporters [BR:ko02000];Hepatocellular carcinoma [PATH:ko05225];Platinum drug resistance [PATH:ko01524];Drug metabolism - cytochrome P450 [PATH:ko00982];Chemical carcinogenesis - DNA adducts [PATH:ko05204];Glutathione metabolism [PA…	Cancer: specific types;Xenobiotics biodegradation and metabolism;Metabolism of other amino acids;Cardiovascular disease;Drug resistance: antineoplastic;Cancer: overview;Protein families: signaling and cellular processes;Aging
	K03769	K03769:peptidyl-prolyl cis-trans isomerase C	0.000173634	0.00471364	0.518848	-0.583894	-2.3306	Down-regulated	2.32664	17	Bison_k93_90611[+0]0-315;Day0_k93_402795.t0[+0]0-1320;Day0_k93_197187.t0[+0]0-621;Day0_k93_1541539[+2]2-722;Day27_k93_37620[+2]2-992;Day27_k93_1646045[+1]1-580;Day0_k93_1238933[+1]1-640;Day27_k93_747416[+1]1-343;Day0_k93_324655[+0]0-786;Day0_k93_1619274[+0]0-990;Day0_k93_599525[+2]2-533;Day0_k93_1273533[+2]2-377;Day27_k93_20203[+0]0-870;Day0_k93_1736692.t0[+2]2-815;Day0_k93_560344.t0[+0]0-738;Day…	peptidyl-prolyl cis-trans isomerase C [EC:5.2.1.8];ppiC	Chaperones and folding catalysts [BR:ko03110]	Protein families: genetic information processing
	K02443	K02443:glycerol uptake operon antiterminator	0.000251431	0.0064464	0.498493	-0.473988	-2.32953	Down-regulated	2.19068	31	Day27_k93_33506[+0]0-774;Bison_k93_352748[+0]168-693;Day0_k93_298607[+0]0-774;Day27_k93_229511[+0]168-693;Day27_k93_940037[+2]218-797;Day27_k93_1001636[+2]95-671;Day27_k93_184381[+0]108-684;Day0_k93_128565.t0[+0]0-483;Day0_k93_160176[+0]108-684;Day0_k93_1033624[+1]67-646;Bison_k93_279077[+1]1-658;Day27_k93_1008520.t0[+2]2-575;Day27_k93_1094870[+0]0-615;Day0_k93_1120190.t0[+2]2-575;Day0_k93_542617…	glpP; glycerol uptake operon antiterminator	Transcription factors [BR:ko03000]	Protein families: genetic information processing
	K02804	K02804:N-acetylglucosamine PTS system EIICBA or EIICB component	0.000207242	0.00550459	0.518848	-0.525421	-2.32792	Down-regulated	2.25927	23	Day0_k93_905590[+2]1133-2570;Day27_k93_2055775.t0[+2]425-1868;Day0_k93_1784482[+2]2-1238;Day0_k93_561944[+2]155-1580;Day0_k93_1391547[+1]586-2059;Day0_k93_986861[+0]0-969;Day0_k93_560352[+0]0-981;Day0_k93_1106000.t0[+1]1-772;Day27_k93_309891[+0]0-1464;Day0_k93_1684278.t0[+1]25-1312;Day0_k93_804161[+2]425-1073;Day0_k93_351043[+0]0-597;Bison_k93_424356.t0[+0]0-948;Day27_k93_84926.t0[+1]1-1195;Day27…	nagE; N-acetylglucosamine PTS system EIICBA or EIICB component [EC:2.7.1.193]	Phosphotransferase system (PTS) [PATH:ko02060];Amino sugar and nucleotide sugar metabolism [PATH:ko00520];Transporters [BR:ko02000]	Membrane transport;Carbohydrate metabolism;Protein families: signaling and cellular processes
	K13920	K13920:propanediol dehydratase small subunit	0.000162737	0.00443413	0.518848	-0.483362	-2.3252	Down-regulated	2.35319	29	Day0_k93_481415[+0]273-744;Day0_k93_754276[+0]0-234;Day0_k93_1392536[+1]52-517;Day27_k93_136075[+1]1-505;Day0_k93_252900[+1]1-484;Bison_k93_424140[+0]372-645;Day27_k93_1397922[+0]111-573;Day27_k93_260603.t0[+1]1-250;Day27_k93_291156[+0]708-1041;Day0_k93_1125091.t0[+0]111-435;Day27_k93_36622[+2]2-452;Day0_k93_688924[+1]79-403;Day27_k93_720570[+1]1-244;Day27_k93_824440[+2]275-791;Day0_k93_1338189.t…	propanediol dehydratase small subunit [EC:4.2.1.28];pduE	Propanoate metabolism [PATH:ko00640]	Carbohydrate metabolism
	K02784	K02784:phosphocarrier protein HPr	7.20682e-09	6.48966e-07	0.761461	-0.280196	-2.3162	Down-regulated	6.18778	279	Day27_k93_275517[+1]46-319;Bison_k93_317116.t0[+0]0-225;Bison_k93_380877[+0]60-309;Bison_k93_102865.t0[+2]47-305;Day27_k93_1998839.t0[+1]427-688;Day27_k93_1810857[+1]1-274;Bison_k93_188549[+1]604-868;Day0_k93_1048966[+2]344-608;Day27_k93_1621474[+2]344-608;Bison_k93_432798[+0]0-306;Bison_k93_267385.t0[+1]574-841;Day0_k93_624217[+0]2583-2847;Bison_k93_115856[+0]0-270;Bison_k93_161908[+0]759-1017;B…	phosphocarrier protein HPr;ptsH	Transporters [BR:ko02000];Phosphotransferase system (PTS) [PATH:ko02060]	Protein families: signaling and cellular processes;Membrane transport
	K02422	K02422:flagellar secretion chaperone FliS	3.85514e-06	0.00019234	0.610527	-0.323594	-2.30701	Down-regulated	3.71593	127	Day27_k93_1172658[+2]1550-1934;Day27_k93_2081229.t0[+1]1957-2341;Day0_k93_1294328[+2]1958-2342;Day27_k93_1801885[+2]1958-2342;Bison_k93_165101.t0[+1]715-1090;Day0_k93_1428704[+2]2567-2954;Bison_k93_507214[+2]1058-1535;Bison_k93_243259[+0]0-366;Day0_k93_59266[+0]735-1131;Bison_k93_467227[+0]0-318;Day0_k93_9448[+0]735-1131;Bison_k93_16243[+1]511-892;Bison_k93_87465.t0[+0]2115-2517;Day0_k93_1048613.…	fliS; flagellar secretion chaperone FliS	Flagellar assembly [PATH:ko02040];Bacterial motility proteins [BR:ko02035]	Protein families: signaling and cellular processes;Cell motility
	K19956	K19956:L-sorbose 1-phosphate reductase	0.000102098	0.00302768	0.538434	-0.434415	-2.29845	Down-regulated	2.51889	39	Day0_k93_62650[+0]0-774;Day0_k93_361305[+2]2-560;Day0_k93_522534[+2]2-1283;Day27_k93_1580280[+2]2-911;Day0_k93_1562301[+2]2213-3479;Day0_k93_1685323[+2]2-362;Day0_k93_713587[+1]1-772;Bison_k93_59939[+0]0-387;Bison_k93_89287.t0[+0]0-591;Day0_k93_439680.t0[+0]1110-2391;Day27_k93_544785.t0[+0]0-717;Day0_k93_1372036[+0]231-1500;Day0_k93_1366251[+1]1-769;Bison_k93_64440[+1]1-382;Day0_k93_1453019.t0[+2…	L-sorbose 1-phosphate reductase [EC:1.1.1.-];sorE	Fructose and mannose metabolism [PATH:ko00051]	Carbohydrate metabolism
	K10822	K10822:nonpolar-amino-acid-transporting ATPase	3.12687e-06	0.000157066	0.627257	-0.31892	-2.29389	Down-regulated	3.80392	58	Day27_k93_1391150[+0]333-1557;Day0_k93_1161416.t0[+0]399-1251;Bison_k93_445388[+1]97-1642;Day27_k93_590683[+1]379-1891;Bison_k93_283076.t0[+1]1-691;Day0_k93_1253124.t0[+1]1111-1816;Day0_k93_699646[+1]961-1699;Day0_k93_276444[+0]828-1905;Day27_k93_28340[+0]804-2334;Day27_k93_233583[+0]276-993;Day0_k93_1685288[+2]731-2243;Day27_k93_1670013[+2]1367-2879;Day27_k93_349392[+0]828-1905;Bison_k93_518645[…	nonpolar-amino-acid-transporting ATPase [EC:7.4.2.2];E7.4.2.2	Enzymes with EC numbers	Unclassified: metabolism
	K02388	K02388:flagellar basal-body rod protein FlgC	5.99837e-05	0.00196853	0.557332	-0.385149	-2.2926	Down-regulated	2.70586	58	Day27_k93_75325[+0]678-1137;Day0_k93_532357[+1]433-904;Day27_k93_799800[+1]433-904;Day27_k93_1150351[+0]276-723;Day0_k93_503945[+0]276-723;Bison_k93_537907[+1]421-868;Day0_k93_665058[+1]82-538;Day0_k93_1399912[+1]1603-2047;Day27_k93_390288[+1]1-448;Day0_k93_524649[+1]433-880;Day0_k93_551930[+1]1432-1885;Bison_k93_480284[+0]0-408;Day27_k93_263932.t0[+0]378-804;Day27_k93_531019.t0[+1]1432-1885;Day0…	flgC; flagellar basal-body rod protein FlgC	Bacterial motility proteins [BR:ko02035];Flagellar assembly [PATH:ko02040]	Protein families: signaling and cellular processes;Cell motility
	K02548	K02548:1,4-dihydroxy-2-naphthoate polyprenyltransferase	0.000224276	0.00589342	0.518848	-0.506545	-2.29064	Down-regulated	2.22963	24	Day0_k93_559693[+0]2943-3951;Day0_k93_450511[+0]2934-3903;Day27_k93_68267[+0]2934-3903;Day27_k93_147324.t0[+1]1993-3001;Day0_k93_404458[+2]4415-5258;Day0_k93_305402[+2]263-1229;Day0_k93_481000[+0]1569-1962;Day27_k93_129016[+2]4415-5258;Day27_k93_1488687[+1]196-1213;Day27_k93_694094[+1]310-1207;Day0_k93_355075[+2]35-401;Day27_k93_1154658[+2]1622-2564;Day0_k93_316885[+2]1622-2564;Day27_k93_432781[+…	menA; 1,4-dihydroxy-2-naphthoate polyprenyltransferase [EC:2.5.1.74]	Prenyltransferases [BR:ko01006];Ubiquinone and other terpenoid-quinone biosynthesis [PATH:ko00130]	Metabolism of cofactors and vitamins;Protein families: metabolism
	K03301	K03301:ATP:ADP antiporter, AAA family	0.000241583	0.00621551	0.518848	-0.634304	-2.28617	Down-regulated	2.20652	13	Day27_k93_403474.f0[+1]1-1495;Day0_k93_1268072.f0[+0]0-321;Day27_k93_1499513[+0]0-639;Day0_k93_1722594[+0]0-993;Day27_k93_1308323[+0]0-486;Day27_k93_2030228[+0]0-366;Day27_k93_1393648[+1]1-508;Day27_k93_675250[+0]0-516;Day0_k93_1230756.t0[+0]0-501;Day0_k93_606932[+0]0-786;Day27_k93_180531[+0]0-552;Day27_k93_1544156[+2]2-1313;Day0_k93_1094010.t0[+2]2-1082	TC.AAA; ATP:ADP antiporter, AAA family	Transport	Unclassified: signaling and cellular processes
	K16466	K16466:centrin-3	0.000101582	0.00302452	0.538434	-0.422813	-2.28413	Down-regulated	2.51934	39	Day27_k93_313800.t0[+2]107-869;Day27_k93_1970506[+0]0-462;Day27_k93_479770.t0[+0]456-738;Day0_k93_557982.t0[+0]0-564;Day0_k93_447815[+2]26-563;Day27_k93_1608303.0[+2]2-548;Day27_k93_425609[+0]0-543;Bison_k93_183658[+0]0-360;Day0_k93_190949[+1]1-283;Day27_k93_1288062[+1]1-547;Day27_k93_2055561[+2]2-419;Day0_k93_1124645[+2]2-554;Day0_k93_355411.t0[+2]2-533;Day27_k93_824198[+1]1-565;Day0_k93_1396570…	centrin-3;CETN3, CDC31	Messenger RNA biogenesis [BR:ko03019];Chromosome and associated proteins [BR:ko03036]	Protein families: genetic information processing
	K02874	K02874:large subunit ribosomal protein L14	2.03958e-10	2.42908e-08	0.826657	-0.258954	-2.28301	Down-regulated	7.61456	417	Bison_k93_82091[+1]5833-6199;Day0_k93_1033223[+1]5833-6199;Bison_k93_519613[+0]2481-2850;Bison_k93_106741[+0]1845-2214;Bison_k93_63685.t0[+2]944-1310;Day27_k93_432840.t0[+1]1-226;Day0_k93_1286996.t0[+0]0-282;Day27_k93_654705[+0]0-282;Day27_k93_1276409.t0[+1]1687-2056;Bison_k93_388465[+0]2598-2967;Bison_k93_158523[+1]1240-1609;Day0_k93_489972[+1]799-1198;Bison_k93_389799.t0[+2]473-839;Bison_k93_12…	large subunit ribosomal protein L14;RP-L14, MRPL14, rplN	Ribosome [BR:ko03011];Ribosome [PATH:ko03010]	Translation;Protein families: genetic information processing
	K10542	K10542:methyl-galactoside transport system ATP-binding protein	9.08891e-06	0.000414275	0.593325	-0.336279	-2.27308	Down-regulated	3.38271	81	Day27_k93_737938[+1]1114-2680;Bison_k93_213885.t0[+1]622-1993;Day27_k93_1830576[+0]1431-1950;Day27_k93_1830576[+2]1049-1409;Day0_k93_914179[+1]481-1993;Day27_k93_253381.t0[+1]1408-2164;Day0_k93_1426565.t0[+0]1329-2442;Day27_k93_641194[+2]1190-2135;Bison_k93_368946.t0[+0]1017-1737;Day0_k93_1615941[+0]1137-1398;Day0_k93_520316[+0]348-1266;Day27_k93_1613038[+0]87-1590;Day0_k93_1280014[+2]1145-1592;D…	methyl-galactoside transport system ATP-binding protein [EC:7.5.2.11];mglA	Transporters [BR:ko02000];ABC transporters [PATH:ko02010]	Protein families: signaling and cellular processes;Membrane transport
	K02994	K02994:small subunit ribosomal protein S8	1.07708e-10	1.32553e-08	0.839089	-0.255262	-2.26685	Down-regulated	7.87761	432	Bison_k93_82091[+2]7349-7733;Day0_k93_1033223[+2]7349-7733;Day27_k93_673114.t0[+2]2-341;Bison_k93_501739[+2]962-1355;Bison_k93_415178[+0]0-288;Day0_k93_1286996.t0[+2]1487-1877;Day27_k93_654705[+2]1487-1877;Day27_k93_1276409.t0[+2]3170-3572;Bison_k93_357569.t0[+0]1779-2292;Day27_k93_974483[+1]415-814;Day27_k93_1612549[+0]0-213;Day0_k93_239767[+2]3170-3572;Day0_k93_1726269[+2]2246-2645;Day27_k93_11…	RP-S8, rpsH; small subunit ribosomal protein S8	Ribosome [PATH:ko03010];Ribosome [BR:ko03011]	Translation;Protein families: genetic information processing
	K06907	K06907:uncharacterized protein	3.69979e-08	3.03547e-06	0.719513	-0.278681	-2.26194	Down-regulated	5.51777	251	Bison_k93_71859.t0[+2]182-1523;Bison_k93_35553[+0]0-1197;Day27_k93_1677160[+0]0-1572;Bison_k93_386164[+1]1-1009;Bison_k93_386164[+0]1104-1752;Day27_k93_1561053.t0[+0]12-1716;Day27_k93_981108[+0]0-1575;Day0_k93_1731931[+0]1704-3396;Day27_k93_1464492[+0]1704-3396;Day27_k93_1982039[+0]0-351;Bison_k93_323650.t0[+2]2-725;Bison_k93_493344.t0[+1]1-1231;Bison_k93_120888[+0]0-453;Day27_k93_1081723[+2]2-17…	K06907; uncharacterized protein	Function unknown	Poorly characterized
	K02395	K02395:peptidoglycan hydrolase FlgJ	0.000148991	0.00408978	0.518848	-0.400262	-2.23982	Down-regulated	2.3883	46	Bison_k93_286694[+1]463-889;Day0_k93_1063309[+2]17-1046;Bison_k93_427128[+1]1-424;Day27_k93_445814[+0]0-1092;Day0_k93_1609674[+1]1786-2080;Bison_k93_355657[+2]2-464;Day27_k93_929561[+1]1-1171;Bison_k93_148825.t0[+0]0-975;Day27_k93_1050452[+2]2783-3128;Day0_k93_1392034.t0[+0]708-1047;Day27_k93_1693070[+0]0-798;Day0_k93_1095012.t0[+1]1045-1339;Day27_k93_1418304.t0[+0]513-861;Day27_k93_1249887.t0[+1…	peptidoglycan hydrolase FlgJ;flgJ	Flagellar assembly [PATH:ko02040];Bacterial motility proteins [BR:ko02035]	Protein families: signaling and cellular processes;Cell motility
	K01963	K01963:acetyl-CoA carboxylase carboxyl transferase subunit beta	0.000636803	0.0133584	0.477271	-0.520239	-2.22486	Down-regulated	1.87425	17	Day0_k93_116993[+0]1251-2130;Day0_k93_1153175[+1]1765-2434;Day27_k93_407821[+1]175-1051;Day27_k93_2106077[+0]0-834;Day0_k93_474319[+1]1-748;Bison_k93_360899[+0]0-324;Day27_k93_868047[+0]0-849;Day0_k93_1848647[+1]43-445;Day0_k93_1585024[+0]0-255;Day27_k93_235439.t0[+0]0-363;Day27_k93_1755620[+1]1-886;Day27_k93_1377566[+2]749-1622;Day27_k93_1710173[+2]182-623;Day0_k93_1046795.t0[+2]2-425;Day0_k93_9…	acetyl-CoA carboxylase carboxyl transferase subunit beta [EC:6.4.1.2 2.1.3.15];accD	Pyruvate metabolism [PATH:ko00620];Fatty acid biosynthesis [PATH:ko00061];Propanoate metabolism [PATH:ko00640];Carbon fixation pathways in prokaryotes [PATH:ko00720]	Energy metabolism;Carbohydrate metabolism;Lipid metabolism
	K07332	K07332:archaeal flagellar protein FlaI	0.000536383	0.0117179	0.477271	-0.686825	-2.22408	Down-regulated	1.93115	9	Day27_k93_1743814[+2]2-1925;Day27_k93_648310[+0]690-1710;Day0_k93_1510247[+1]355-1801;Day27_k93_711698[+1]1-673;Day27_k93_1099932[+0]0-501;Day0_k93_589766[+0]690-1059;Day27_k93_2130585.t0[+2]464-1178;Day0_k93_1041735.t0[+0]0-624;Day27_k93_360830.t0[+0]0-654	flaI; archaeal flagellar protein FlaI	Bacterial motility proteins [BR:ko02035];Secretion system [BR:ko02044]	Protein families: signaling and cellular processes
	K02416	K02416:flagellar motor switch protein FliM	5.99837e-05	0.00196853	0.557332	-0.366727	-2.2221	Down-regulated	2.70586	63	Day0_k93_1457558[+2]1814-2795;Day27_k93_268828[+2]3638-4541;Day0_k93_402807.t0[+0]213-1224;Day0_k93_927157[+1]115-1093;Bison_k93_380068[+0]0-450;Day27_k93_1380195.t0[+1]115-1093;Day0_k93_1645662[+2]3638-4541;Day0_k93_221844.t0[+1]1888-2869;Day0_k93_1517692[+2]1712-2342;Day27_k93_120465[+1]646-1684;Day0_k93_1071504.t0[+2]1112-2015;Day27_k93_1527817[+0]2523-3426;Day27_k93_1536250.t0[+0]0-624;Day27_…	flagellar motor switch protein FliM;fliM	Flagellar assembly [PATH:ko02040];Bacterial motility proteins [BR:ko02035];Bacterial chemotaxis [PATH:ko02030]	Cell motility;Protein families: signaling and cellular processes
	K03340	K03340:diaminopimelate dehydrogenase	9.53709e-05	0.00286268	0.538434	-0.358578	-2.22192	Down-regulated	2.54323	67	Day0_k93_393509[+2]2-863;Day27_k93_1518476[+0]0-933;Day27_k93_1749911.t0[+1]1-970;Day0_k93_658372[+1]3400-4381;Day0_k93_1473715.t0[+2]2-971;Day27_k93_1185294[+0]48-1035;Day0_k93_1838890[+2]1682-2663;Day27_k93_1937191.t0[+2]1682-2663;Day27_k93_2093319[+2]2-512;Day27_k93_1396302[+1]3400-4381;Bison_k93_471156[+2]2-485;Bison_k93_305361[+1]1-499;Day0_k93_620561.t0[+2]749-1730;Day27_k93_2071506[+1]1-95…	dapdh; diaminopimelate dehydrogenase [EC:1.4.1.16]	Lysine biosynthesis [PATH:ko00300]	Amino acid metabolism
	K11473	K11473:glycolate oxidase iron-sulfur subunit	0.000812892	0.0160922	0.477271	-0.548337	-2.18867	Down-regulated	1.79338	16	Day27_k93_147324.t0[+0]0-1902;Day27_k93_1909858.t0[+0]0-537;Day0_k93_461979[+2]413-1721;Day27_k93_1241779[+1]406-1714;Day0_k93_494827[+0]0-609;Day27_k93_1154658[+0]0-1620;Day0_k93_316885[+0]0-1620;Day27_k93_1866199[+1]1498-2788;Day0_k93_401862.t0[+0]0-507;Day0_k93_677219[+1]1498-2788;Bison_k93_43322[+1]661-2842;Day27_k93_1864587[+1]427-685;Day0_k93_237938.t0[+1]343-856;Day0_k93_1540495[+0]0-387;D…	glycolate oxidase iron-sulfur subunit;glcF	Glyoxylate and dicarboxylate metabolism [PATH:ko00630]	Carbohydrate metabolism
	K03627	K03627:putative transcription factor	0.000887956	0.0170746	0.477271	-0.498413	-2.18238	Down-regulated	1.76765	22	Day27_k93_1116338.t0[+0]0-330;Day27_k93_861362[+2]2-443;Day0_k93_1338900[+1]1-352;Day0_k93_20691[+2]2-434;Day0_k93_268988.t0[+0]0-387;Day0_k93_434208.t0[+0]0-285;Day0_k93_372587[+0]0-300;Day0_k93_481630[+1]1-466;Bison_k93_278445[+0]0-339;Day27_k93_446798.t0[+0]0-408;Day0_k93_315123.t0[+2]2-467;Day27_k93_1317884.0[+1]1-361;Day27_k93_1869663[+0]0-387;Day0_k93_1740347.t0[+1]1-493;Day0_k93_235410[+2]…	putative transcription factor;MBF1	Transcription	Unclassified: genetic information processing
	K02662	K02662:type IV pilus assembly protein PilM	2.9633e-06	0.000151525	0.627257	-0.284891	-2.18112	Down-regulated	3.81952	174	Bison_k93_70506[+2]4196-5312;Day0_k93_1103305[+1]1-1657;Day27_k93_530372[+2]437-2039;Day27_k93_515648[+0]150-1824;Day27_k93_1116396[+2]1346-3008;Bison_k93_135241[+0]0-795;Day27_k93_707679[+1]103-1807;Bison_k93_42382[+1]1-1504;Day0_k93_1559163[+2]4121-5237;Day0_k93_584698[+2]2-1745;Day27_k93_2098871.t0[+2]2-1745;Day0_k93_1080728[+2]2174-3287;Day0_k93_322461[+2]4121-5237;Day0_k93_1411222[+1]2008-31…	pilM; type IV pilus assembly protein PilM	Bacterial motility proteins [BR:ko02035];Secretion system [BR:ko02044]	Protein families: signaling and cellular processes
	K03410	K03410:chemotaxis protein CheC	0.00013515	0.00384701	0.518848	-0.328868	-2.17049	Down-regulated	2.41488	85	Day0_k93_730278.t0[+1]4075-4393;Bison_k93_222817[+2]3896-4514;Day27_k93_1797601[+2]3896-4514;Day0_k93_1140826.t0[+2]1532-2168;Day0_k93_298298[+2]2-428;Day0_k93_584225.t0[+1]2626-3247;Bison_k93_529362[+2]1286-1922;Day0_k93_1587731.t0[+0]1965-2571;Day0_k93_679008[+1]2161-2680;Day27_k93_1352362.t0[+0]2334-2940;Day0_k93_1120627[+0]3756-4383;Day0_k93_1600196[+1]88-694;Day0_k93_1076332[+2]1766-2387;Bis…	cheC; chemotaxis protein CheC	Bacterial chemotaxis [PATH:ko02030];Bacterial motility proteins [BR:ko02035]	Cell motility;Protein families: signaling and cellular processes
	K03605	K03605:hydrogenase maturation protease	0.00056219	0.012138	0.477271	-0.386778	-2.16942	Down-regulated	1.91585	21	Day27_k93_1632928[+2]89-587;Bison_k93_67049[+0]123-600;Bison_k93_233126[+0]111-681;Day0_k93_1730397[+0]1137-1707;Bison_k93_254110[+0]66-636;Day0_k93_976987[+0]123-600;Day0_k93_1480768[+0]84-654;Day27_k93_930540[+1]928-1501;Day27_k93_483765[+1]166-643;Bison_k93_488490[+2]113-683;Day27_k93_1095163[+0]141-615;Day27_k93_637326[+0]132-702;Day0_k93_612600[+0]93-663;Day0_k93_641408[+0]213-783;Day27_k93_…	hyaD, hybD; hydrogenase maturation protease [EC:3.4.23.-]	Peptidases and inhibitors [BR:ko01002]	Protein families: metabolism
	K05878	K05878:phosphoenolpyruvate---glycerone phosphotransferase subunit DhaK	0.000139912	0.00394316	0.518848	-0.328651	-2.16921	Down-regulated	2.40416	83	Day27_k93_1699214[+0]0-1077;Day0_k93_674461[+1]1174-2173;Day27_k93_313799.t0[+2]632-1622;Day0_k93_1385332[+0]633-1347;Day0_k93_1238099[+1]1-769;Day27_k93_1513557[+0]0-411;Day0_k93_8333[+1]1-736;Day27_k93_1470327[+2]869-1868;Day27_k93_1229572[+0]774-1767;Day27_k93_572606[+1]3025-4024;Day0_k93_43113[+0]1242-2241;Day27_k93_275984[+0]1242-2241;Day0_k93_1414915[+0]0-1005;Day0_k93_1364086[+0]153-1140;D…	dhaK; phosphoenolpyruvate---glycerone phosphotransferase subunit DhaK [EC:2.7.1.121]	Glycerolipid metabolism [PATH:ko00561]	Lipid metabolism
	K02391	K02391:flagellar basal-body rod protein FlgF	0.0006629	0.0138273	0.477271	-0.367923	-2.16673	Down-regulated	1.85926	47	Day27_k93_2042436[+0]0-408;Bison_k93_442992.t0[+0]0-735;Day0_k93_1609674[+2]125-917;Day27_k93_671363.t0[+1]1-874;Day27_k93_1050452[+1]1135-1927;Day0_k93_1851287.t0[+2]1769-2543;Day27_k93_374262.t0[+1]76-871;Day27_k93_1990053[+1]1-382;Day0_k93_440465[+0]0-282;Day27_k93_1249887.t0[+0]627-1404;Day0_k93_1076929.t0[+2]800-1577;Day0_k93_1385026.t0[+2]638-1439;Day27_k93_1989968[+2]2-431;Day0_k93_1528238…	flagellar basal-body rod protein FlgF;flgF	Bacterial motility proteins [BR:ko02035];Flagellar assembly [PATH:ko02040]	Cell motility;Protein families: signaling and cellular processes
	K00443	K00443:coenzyme F420 hydrogenase subunit gamma	9.32254e-05	0.00282122	0.538434	-0.324581	-2.16477	Down-regulated	2.54956	87	Bison_k93_152085[+2]1733-2513;Bison_k93_166923[+2]1499-2039;Day0_k93_1116275[+1]1-586;Day0_k93_186814[+1]649-1492;Day27_k93_1919483[+2]2-221;Day0_k93_1329346[+1]301-1150;Day0_k93_1060820.t0[+2]2-500;Bison_k93_25362[+1]1-469;Bison_k93_347359[+0]183-579;Day27_k93_612697.t0[+0]0-507;Bison_k93_125517[+0]111-678;Day0_k93_1465228.t0[+2]110-947;Bison_k93_515745[+1]1-367;Bison_k93_119939.t0[+1]709-1525;D…	coenzyme F420 hydrogenase subunit gamma [EC:1.12.98.1];frhG	Methane metabolism [PATH:ko00680]	Energy metabolism
	K02931	K02931:large subunit ribosomal protein L5	4.5388e-10	5.23664e-08	0.814036	-0.239756	-2.16384	Down-regulated	7.28095	491	Bison_k93_82091[+2]6515-7064;Day0_k93_1033223[+2]6515-7064;Bison_k93_106741[+1]2515-3091;Bison_k93_63685.t0[+1]1639-2236;Bison_k93_501739[+2]35-743;Day27_k93_926226[+2]341-836;Day0_k93_1286996.t0[+2]641-1193;Day27_k93_654705[+2]641-1193;Day27_k93_1276409.t0[+0]2454-2949;Bison_k93_267638[+1]139-679;Bison_k93_357569.t0[+1]976-1516;Bison_k93_12139[+0]4260-4707;Bison_k93_126606[+1]217-763;Day0_k93_23…	RP-L5, MRPL5, rplE; large subunit ribosomal protein L5	Ribosome [BR:ko03011];Ribosome [PATH:ko03010]	Protein families: genetic information processing;Translation
	K07333	K07333:archaeal flagellar protein FlaJ	0.000810025	0.0160786	0.477271	-0.640959	-2.16282	Down-regulated	1.79375	11	Day27_k93_586766.t0[+0]0-825;Day0_k93_920652.t0[+0]0-735;Day0_k93_1320103.t0[+1]1-823;Day0_k93_430319[+0]0-738;Day27_k93_1026328[+0]0-1059;Day0_k93_639163[+0]0-1158;Day0_k93_1813757.t0[+2]2-221;Day27_k93_1341603.t0[+0]111-750;Day27_k93_1836363[+0]0-474;Day27_k93_1292752[+1]1-823;Day27_k93_1446130.t0[+2]2-722	flaJ; archaeal flagellar protein FlaJ	Bacterial motility proteins [BR:ko02035];Secretion system [BR:ko02044]	Protein families: signaling and cellular processes
	K24835	K24835:glioma pathogenesis-related protein 2	0.000234621	0.00610014	0.518848	-0.322184	-2.1441	Down-regulated	2.21466	89	Bison_k93_289604.t0[+1]1-826;Bison_k93_156083[+2]2-422;Day0_k93_333745[+1]1-682;Bison_k93_286043[+0]0-282;Day27_k93_1478956.t0[+0]480-750;Bison_k93_304083[+1]1-1033;Day0_k93_296393[+0]0-909;Day0_k93_1588147.t0[+1]1-982;Day0_k93_455384[+0]120-750;Day0_k93_1772271[+2]2-512;Day27_k93_1997196[+0]0-969;Day0_k93_1078494[+0]0-555;Day27_k93_534960[+1]1-505;Bison_k93_224036[+1]1-811;Day27_k93_584251[+1]1-…	glioma pathogenesis-related protein 2;GLIPR2	Domain-containing proteins not elsewhere classified [BR:ko04990]	Protein families: signaling and cellular processes
	K21417	K21417:acetoin:2,6-dichlorophenolindophenol oxidoreductase subunit beta	0.00127905	0.0228127	0.45506	-0.534485	-2.13338	Down-regulated	1.64182	13	Day0_k93_1146978[+2]944-1931;Day27_k93_31177[+0]942-1929;Day0_k93_130596[+0]42-1029;Day0_k93_1374427[+1]1174-2155;Day27_k93_238623[+2]1238-2225;Day27_k93_1892715.t0[+2]941-1910;Day27_k93_944860[+0]0-639;Day27_k93_350572.t0[+0]0-714;Bison_k93_503899[+1]1-784;Day27_k93_2125253[+0]0-522;Day27_k93_193110[+2]164-668;Day0_k93_1426626[+0]0-894;Day0_k93_1145934.t0[+0]285-618	acetoin:2,6-dichlorophenolindophenol oxidoreductase subunit beta [EC:1.1.1.-];acoB	Enzymes with EC numbers	Unclassified: metabolism
	K03413	K03413:two-component system, chemotaxis family, chemotaxis protein CheY	1.22962e-06	7.32216e-05	0.643552	-0.266524	-2.13166	Down-regulated	4.13536	221	Day0_k93_1745762.t0[+1]931-1285;Day27_k93_257952.t0[+0]2784-3219;Day0_k93_314629.t0[+0]87-450;Day0_k93_1115164[+0]2784-3219;Day0_k93_676366.t0[+2]4337-4670;Day0_k93_1837299.0[+1]1915-2341;Day27_k93_389799[+1]1915-2341;Bison_k93_92190[+0]2295-2730;Day27_k93_268828[+1]5770-6133;Day0_k93_402807.t0[+0]2331-2700;Bison_k93_477642[+1]85-520;Day27_k93_1427636.t0[+1]2359-2797;Bison_k93_373441[+1]1282-1618…	two-component system, chemotaxis family, chemotaxis protein CheY;cheY	Two-component system [BR:ko02022];Two-component system [PATH:ko02020];Bacterial chemotaxis [PATH:ko02030];Bacterial motility proteins [BR:ko02035]	Protein families: signaling and cellular processes;Cell motility;Signal transduction
	K10413	K10413:dynein heavy chain 1, cytosolic	2.596e-06	0.000136921	0.627257	-0.270796	-2.13128	Down-regulated	3.86353	203	Day0_k93_967054[+0]0-1770;Day27_k93_1746577[+0]0-210;Day27_k93_288504[+2]2-1169;Day27_k93_1744710.t0[+0]0-1536;Day27_k93_40604[+1]1-1528;Day0_k93_1503[+0]0-1887;Bison_k93_499867[+0]0-450;Day0_k93_534476[+0]0-1752;Day27_k93_936491[+0]0-2010;Day27_k93_1058203.t0[+1]1-1324;Day0_k93_63829.t0[+1]1-469;Bison_k93_46189[+0]0-2169;Day0_k93_1856650[+1]1-2056;Bison_k93_186211.t0[+0]0-342;Day27_k93_263028[+1…	dynein heavy chain 1, cytosolic;DYNC1H	Salmonella infection [PATH:ko05132];Chromosome and associated proteins [BR:ko03036];Phagosome [PATH:ko04145];Cytoskeleton proteins [BR:ko04812];Vasopressin-regulated water reabsorption [PATH:ko04962];Exosome [BR:ko04147]	Protein families: signaling and cellular processes;Protein families: genetic information processing;Transport and catabolism;Infectious disease: bacterial;Excretory system
	K03411	K03411:chemotaxis protein CheD	0.000186594	0.0050285	0.518848	-0.33964	-2.12534	Down-regulated	2.29856	70	Bison_k93_222817[+0]4551-5037;Day27_k93_1797601[+0]4551-5037;Day0_k93_298298[+2]449-938;Day0_k93_584225.t0[+0]3261-3750;Bison_k93_529362[+0]1932-2418;Day0_k93_1587731.t0[+0]2592-3078;Day27_k93_1352362.t0[+0]3024-3297;Day27_k93_138918.t0[+1]1-511;Bison_k93_458176.t0[+2]362-626;Day0_k93_1076332[+1]2461-2923;Day27_k93_449616.t0[+2]869-1181;Day0_k93_1594599[+1]991-1210;Day0_k93_1338750.t0[+1]3349-383…	chemotaxis protein CheD [EC:3.5.1.44];cheD	Bacterial chemotaxis [PATH:ko02030];Bacterial motility proteins [BR:ko02035]	Cell motility;Protein families: signaling and cellular processes
	K21416	K21416:acetoin:2,6-dichlorophenolindophenol oxidoreductase subunit alpha	0.0013724	0.0239006	0.45506	-0.531832	-2.12279	Down-regulated	1.62159	16	Day0_k93_1146978[+0]0-897;Day27_k93_31177[+1]1-895;Day27_k93_1738128[+1]1-1036;Day0_k93_144059[+1]370-1360;Day0_k93_1374427[+0]0-1026;Day27_k93_238623[+0]189-1221;Day0_k93_1649466.t0[+1]2413-3073;Day27_k93_137635[+1]1-919;Day27_k93_703312[+0]0-891;Day0_k93_292062[+0]108-1101;Day0_k93_1406671[+1]1-565;Bison_k93_25688.t0[+1]1-355;Day27_k93_1697084[+2]710-1010;Day0_k93_423168[+0]0-645;Day27_k93_4551…	acoA; acetoin:2,6-dichlorophenolindophenol oxidoreductase subunit alpha [EC:1.1.1.-]	Enzymes with EC numbers	Unclassified: metabolism
	K00367	K00367:ferredoxin-nitrate reductase	0.00207752	0.0324322	0.431708	-0.430943	-2.11797	Down-regulated	1.48902	25	Day0_k93_1393203[+1]112-2212;Day0_k93_1679497[+1]112-2212;Day0_k93_1714924[+0]0-1752;Bison_k93_254758.t0[+1]1-364;Day0_k93_1113809[+2]2-1586;Day27_k93_1105844.t0[+1]112-2212;Day0_k93_623486.t0[+0]0-372;Day0_k93_637657[+2]2-887;Bison_k93_380210[+2]2-2165;Day0_k93_1159434.t0[+0]0-1065;Day27_k93_756582.t0[+0]0-1065;Day0_k93_1321005[+1]1-1177;Day27_k93_406518[+2]2-962;Day27_k93_926499[+0]0-894;Day27_…	narB; ferredoxin-nitrate reductase [EC:1.7.7.2]	Nitrogen metabolism [PATH:ko00910]	Energy metabolism
	K08832	K08832:serine/threonine-protein kinase SRPK3	0.000933118	0.0178965	0.477271	-0.468276	-2.11759	Down-regulated	1.74723	24	Day0_k93_84625[+0]0-936;Day0_k93_430843[+2]2-599;Day27_k93_1135029.t0[+0]0-816;Day27_k93_186795[+0]36-2418;Day27_k93_489632.t0[+0]0-1023;Day27_k93_1969270[+1]1-658;Day0_k93_854048.t0[+0]0-1224;Bison_k93_278309[+2]2-293;Day0_k93_932668[+0]0-867;Day27_k93_1816949[+1]1-883;Day27_k93_1630874.t0[+2]32-2141;Day0_k93_105495.t0[+0]0-1083;Day27_k93_915997.t0[+0]0-642;Day0_k93_1209843[+0]0-321;Day27_k93_14…	serine/threonine-protein kinase SRPK3 [EC:2.7.11.1];SRPK3, STK23	Protein kinases [BR:ko01001]	Protein families: metabolism
	K02965	K02965:small subunit ribosomal protein S19	5.12192e-08	4.06669e-06	0.719513	-0.246165	-2.10696	Down-regulated	5.39076	351	Bison_k93_82091[+1]3571-3853;Day0_k93_1033223[+1]3571-3853;Bison_k93_519613[+0]246-525;Day0_k93_1027038.t0[+2]533-818;Day0_k93_119336.t0[+2]3929-4151;Day27_k93_303989[+2]3929-4151;Bison_k93_502461[+1]391-676;Bison_k93_339554[+1]805-1084;Day0_k93_1114562[+2]1490-1769;Day0_k93_84011[+0]273-687;Bison_k93_12139[+2]1130-1421;Day27_k93_1714889.t0[+0]3930-4146;Bison_k93_529682[+2]1643-1922;Bison_k93_145…	RP-S19, rpsS; small subunit ribosomal protein S19	Ribosome [BR:ko03011];Ribosome [PATH:ko03010]	Protein families: genetic information processing;Translation
	K11252	K11252:histone H2B	0.000702842	0.0144303	0.477271	-0.403392	-2.10331	Down-regulated	1.84072	36	Day27_k93_1956534[+0]0-348;Day0_k93_143785[+0]0-309;Day0_k93_994825[+0]0-369;Day0_k93_716701.0[+2]2-344;Day27_k93_2074170[+1]1-412;Day27_k93_1020473[+1]1-343;Day27_k93_429949[+0]0-297;Day0_k93_1473697[+2]197-587;Day0_k93_760156.t0[+1]1-325;Day27_k93_1298368[+0]0-219;Bison_k93_179273[+1]1-364;Day0_k93_1712839.0[+1]1-211;Day27_k93_1272982[+0]0-339;Day0_k93_1522503[+0]48-402;Day0_k93_1397844[+2]2-28…	H2B; histone H2B	Systemic lupus erythematosus [PATH:ko05322];Alcoholism [PATH:ko05034];Viral carcinogenesis [PATH:ko05203];Chromosome and associated proteins [BR:ko03036];Exosome [BR:ko04147];Neutrophil extracellular trap formation [PATH:ko04613]	Protein families: signaling and cellular processes;Immune system;Protein families: genetic information processing;Substance dependence;Cancer: overview;Immune disease
	K15771	K15771:arabinogalactan oligomer / maltooligosaccharide transport system permease protein	0.000106206	0.00313689	0.538434	-0.300943	-2.09253	Down-regulated	2.5035	99	Day27_k93_1718176[+0]1662-2112;Day27_k93_354288[+0]1575-3123;Day27_k93_489792[+1]1-1393;Day0_k93_1066894[+0]0-1395;Day0_k93_1014166.t0[+0]1812-3399;Day0_k93_887974[+0]2130-3300;Day0_k93_107721.t0[+0]1878-3429;Day0_k93_255114[+0]0-294;Day0_k93_173405.t0[+2]1472-2984;Day0_k93_1337787.t0[+1]1591-2923;Day27_k93_2118138.t0[+1]1765-2491;Day0_k93_365112[+2]2-860;Day0_k93_821591[+0]1428-2964;Bison_k93_28…	arabinogalactan oligomer / maltooligosaccharide transport system permease protein;ganP	ABC transporters [PATH:ko02010];Transporters [BR:ko02000]	Membrane transport;Protein families: signaling and cellular processes
	K02114	K02114:F-type H+-transporting ATPase subunit epsilon	2.45876e-05	0.000960608	0.57561	-0.287379	-2.08106	Down-regulated	3.01745	137	Bison_k93_178211[+2]305-731;Day27_k93_236470.t0[+1]5482-5881;Day0_k93_462540[+0]303-708;Day0_k93_703374[+2]6227-6641;Day0_k93_557889[+1]5371-5770;Day0_k93_863009[+2]1379-1793;Bison_k93_98260[+0]0-321;Day27_k93_1570615.t0[+1]304-544;Day27_k93_1535319[+0]132-537;Day27_k93_1437261[+1]5371-5770;Day0_k93_930108[+0]0-291;Bison_k93_351042[+0]174-687;Day0_k93_728012[+2]6227-6641;Day27_k93_216285[+1]1-364…	ATPF1E, atpC; F-type H+-transporting ATPase subunit epsilon	Photosynthesis [PATH:ko00195];Photosynthesis proteins [BR:ko00194];Oxidative phosphorylation [PATH:ko00190]	Energy metabolism;Protein families: metabolism
	K09486	K09486:hypoxia up-regulated 1	0.0015129	0.0259195	0.45506	-0.456971	-2.06647	Down-regulated	1.58637	24	Day27_k93_1174235[+0]0-2328;Bison_k93_434299.t0[+1]1-253;Day27_k93_403844.t0[+1]1-1372;Day0_k93_547420.t0[+1]1-1006;Day27_k93_1438820[+0]0-1419;Day0_k93_678289.t0[+0]0-612;Day0_k93_1825418.t0[+2]2-1724;Day27_k93_1136289.t0[+0]0-2706;Day0_k93_1626197[+2]2-1016;Day27_k93_1954113[+1]88-1663;Day27_k93_1073151.t0[+2]2-569;Day0_k93_1834466[+2]2-314;Day27_k93_4168[+0]0-1080;Day27_k93_1873440[+0]0-744;Da…	HYOU1; hypoxia up-regulated 1	Protein processing in endoplasmic reticulum [PATH:ko04141];Chaperones and folding catalysts [BR:ko03110]	Folding, sorting and degradation;Protein families: genetic information processing
	K02407	K02407:flagellar hook-associated protein 2	1.32514e-06	7.82785e-05	0.643552	-0.253452	-2.06407	Down-regulated	4.10636	252	Day27_k93_1172658[+2]38-1523;Day27_k93_88450[+0]2631-3765;Day27_k93_1792635[+1]2710-3163;Day27_k93_2081229.t0[+2]401-1886;Day0_k93_1294328[+0]402-1887;Day27_k93_1801885[+0]402-1887;Bison_k93_165101.t0[+1]1-688;Day0_k93_1428704[+2]467-2561;Bison_k93_502314[+2]1490-1760;Day0_k93_59266[+0]0-723;Day0_k93_596490[+1]1-1825;Day0_k93_9448[+0]0-723;Bison_k93_16243[+2]2-455;Day0_k93_1572522[+1]3454-4348;Bi…	flagellar hook-associated protein 2;fliD	Bacterial motility proteins [BR:ko02035];Flagellar assembly [PATH:ko02040]	Protein families: signaling and cellular processes;Cell motility
	K10820	K10820:galactofuranose transport system ATP-binding protein	0.000239639	0.00618705	0.518848	-0.29632	-2.05907	Down-regulated	2.20852	62	Bison_k93_386973[+2]1157-2672;Day0_k93_955913.t0[+2]1127-1511;Day27_k93_1055147.t0[+2]1238-2753;Day0_k93_489914[+1]868-1291;Day27_k93_1539104[+1]1222-1468;Day0_k93_541892[+0]852-2022;Day27_k93_769206[+2]1133-1400;Day27_k93_832650.t0[+1]610-1447;Day0_k93_36946.t0[+0]1065-1338;Day27_k93_1979166.t0[+1]901-1159;Day0_k93_350786[+0]0-639;Day27_k93_1400499.t0[+1]304-679;Day0_k93_830055.t0[+1]1-1384;Day2…	galactofuranose transport system ATP-binding protein [EC:7.5.2.9];ytfR	ABC transporters [PATH:ko02010];Transporters [BR:ko02000]	Membrane transport;Protein families: signaling and cellular processes
	K02408	K02408:flagellar hook-basal body complex protein FliE	0.000731126	0.0148172	0.477271	-0.357646	-2.05868	Down-regulated	1.82923	51	Day27_k93_75325[+0]1212-1566;Day0_k93_532357[+1]928-1246;Day27_k93_799800[+1]928-1246;Day27_k93_1150351[+1]769-1111;Day0_k93_503945[+1]769-1111;Bison_k93_537907[+2]905-1256;Day0_k93_665058[+0]600-978;Day0_k93_1399912[+1]2059-2371;Day0_k93_524649[+1]922-1264;Day0_k93_551930[+2]1928-2306;Bison_k93_480284[+0]411-759;Day27_k93_263932.t0[+1]901-1225;Day27_k93_531019.t0[+2]1928-2306;Day0_k93_1077421.t0…	fliE; flagellar hook-basal body complex protein FliE	Flagellar assembly [PATH:ko02040];Bacterial motility proteins [BR:ko02035]	Protein families: signaling and cellular processes;Cell motility
	K13730	K13730:internalin A	0.00260825	0.0389916	0.431708	-0.504389	-2.05296	Down-regulated	1.40903	18	Day0_k93_940023.t0[+1]277-1192;Day0_k93_219572[+0]0-2019;Day27_k93_1172270.t0[+2]1061-2561;Day27_k93_1172270.t0[+2]2-914;Day27_k93_2060143[+0]0-1347;Day0_k93_741607[+1]592-1360;Day0_k93_1075258[+1]1-856;Day27_k93_464962[+2]14-932;Day27_k93_161719[+1]592-2092;Day27_k93_1043496[+0]0-933;Day0_k93_1537695[+0]0-1089;Day27_k93_1470169[+0]0-294;Day0_k93_1601593[+2]1061-2561;Day0_k93_1601593[+2]2-914;Day…	inlA; internalin A	Bacterial invasion of epithelial cells [PATH:ko05100]	Infectious disease: bacterial
	K12488	K12488:Arf-GAP with SH3 domain, ANK repeat and PH domain-containing protein	0.00234422	0.0357639	0.431708	-0.448326	-2.05191	Down-regulated	1.44656	25	Day27_k93_88883.t0[+0]0-279;Bison_k93_260118.t0[+0]0-219;Day27_k93_1598693[+0]0-891;Day0_k93_430215[+0]0-891;Day0_k93_1116122[+1]1495-2248;Day0_k93_1771825[+0]0-213;Day27_k93_482846[+0]0-216;Day0_k93_767484[+0]0-213;Day27_k93_721644.t0[+2]2-221;Day0_k93_1664038[+1]1-238;Day0_k93_1594377[+2]2-281;Day0_k93_11951[+0]108-333;Day27_k93_783804.t0[+2]2-236;Bison_k93_441387[+1]1-355;Day0_k93_299449.t0[+0…	Arf-GAP with SH3 domain, ANK repeat and PH domain-containing protein;ASAP	Fc gamma R-mediated phagocytosis [PATH:ko04666];Endocytosis [PATH:ko04144];Membrane trafficking [BR:ko04131];Domain-containing proteins not elsewhere classified [BR:ko04990]	Transport and catabolism;Immune system;Protein families: signaling and cellular processes;Protein families: genetic information processing
	K02810	K02810:sucrose PTS system EIIBCA or EIIBC component	0.000136154	0.00385195	0.518848	-0.294926	-2.05075	Down-regulated	2.41432	97	Day27_k93_1215086[+1]43-517;Bison_k93_104773[+0]0-1821;Day0_k93_151711[+0]0-1359;Bison_k93_292004.t0[+0]0-555;Day0_k93_298267[+0]0-1821;Day0_k93_1206541.t0[+1]1-1501;Day0_k93_120738.t0[+0]0-696;Day27_k93_1446725[+0]0-696;Bison_k93_429818[+0]0-447;Day0_k93_1689352.t0[+1]106-1243;Day27_k93_540985[+1]1-835;Day27_k93_478370.t0[+2]2-1328;Day0_k93_659987[+0]0-324;Day27_k93_2049569[+0]0-759;Bison_k93_36…	sucrose PTS system EIIBCA or EIIBC component [EC:2.7.1.211];scrA, sacP, sacX, ptsS	Starch and sucrose metabolism [PATH:ko00500];Transporters [BR:ko02000];Phosphotransferase system (PTS) [PATH:ko02060]	Carbohydrate metabolism;Membrane transport;Protein families: signaling and cellular processes
	K15770	K15770:arabinogalactan oligomer / maltooligosaccharide transport system substrate-binding protein	2.87703e-07	1.94899e-05	0.674963	-0.239907	-2.04729	Down-regulated	4.71019	325	Day27_k93_1718176[+2]56-1547;Bison_k93_493737[+2]2-1514;Day27_k93_294238[+0]291-1533;Day27_k93_354288[+2]2-1469;Bison_k93_278782[+0]432-1467;Bison_k93_473421[+0]0-978;Bison_k93_474009[+0]0-870;Bison_k93_230221[+0]45-561;Day27_k93_687223[+1]1-1369;Day0_k93_1014166.t0[+2]149-1766;Day0_k93_887974[+1]763-2014;Day0_k93_107721.t0[+2]68-1787;Day0_k93_837464.t0[+0]714-1956;Bison_k93_309951.t0[+0]0-744;Da…	cycB, ganO; arabinogalactan oligomer / maltooligosaccharide transport system substrate-binding protein	ABC transporters [PATH:ko02010];Transporters [BR:ko02000]	Membrane transport;Protein families: signaling and cellular processes
	K02387	K02387:flagellar basal-body rod protein FlgB	0.000832286	0.0163013	0.477271	-0.355611	-2.04696	Down-regulated	1.78778	51	Day27_k93_75325[+1]232-646;Day0_k93_532357[+1]1-412;Day27_k93_799800[+1]1-412;Day27_k93_1150351[+0]0-231;Day0_k93_503945[+0]0-231;Bison_k93_537907[+1]1-382;Day0_k93_1399912[+0]1182-1581;Day0_k93_524649[+1]1-391;Day0_k93_551930[+0]960-1392;Day27_k93_263932.t0[+0]0-366;Day27_k93_531019.t0[+0]960-1392;Day0_k93_1784155[+1]268-682;Day0_k93_994851[+2]2-362;Day27_k93_1442606.t0[+1]1-382;Day27_k93_199776…	flagellar basal-body rod protein FlgB;flgB	Bacterial motility proteins [BR:ko02035];Flagellar assembly [PATH:ko02040]	Protein families: signaling and cellular processes;Cell motility
	K02241	K02241:competence protein ComFB	0.00216678	0.0335419	0.431708	-0.44272	-2.04387	Down-regulated	1.47441	26	Bison_k93_11527[+0]0-687;Day27_k93_639968[+1]1-481;Day0_k93_1109230[+1]967-1246;Day0_k93_720877[+1]979-1258;Day0_k93_1524988.0[+1]877-1156;Day0_k93_813736[+0]0-594;Day0_k93_719991[+1]1129-1408;Bison_k93_263527[+0]0-717;Day27_k93_1712405.t0[+1]691-1276;Day0_k93_1473371.t0[+2]83-362;Day27_k93_495956[+2]26-752;Day27_k93_422457[+1]979-1240;Day27_k93_1344389[+1]1-643;Day0_k93_1822645[+0]0-246;Day27_k9…	comFB; competence protein ComFB	Secretion system [BR:ko02044]	Protein families: signaling and cellular processes
	K01183	K01183:chitinase	3.75815e-05	0.00135367	0.557332	-0.266776	-2.04221	Down-regulated	2.86849	175	Bison_k93_230984[+1]1-1996;Bison_k93_53399[+2]2-2306;Day27_k93_186113[+2]2-1709;Day27_k93_778475.t0[+0]0-300;Bison_k93_533056[+2]2120-2762;Bison_k93_327418[+2]47-854;Day27_k93_100214[+2]2-1652;Bison_k93_354658.t0[+1]1-631;Day0_k93_81826.t0[+2]2-1658;Bison_k93_15349[+1]1-1717;Day27_k93_1912814[+0]0-2262;Day0_k93_1571927[+0]0-1245;Day0_k93_427051.t0[+2]2-1457;Day0_k93_713514[+0]0-1665;Bison_k93_411…	chitinase [EC:3.2.1.14];E3.2.1.14	Amino sugar and nucleotide sugar metabolism [PATH:ko00520]	Carbohydrate metabolism
	K13626	K13626:flagellar assembly factor FliW	0.000588742	0.0125282	0.477271	-0.316877	-2.03744	Down-regulated	1.90211	78	Bison_k93_450190.t0[+2]2-407;Day0_k93_1572522[+2]2192-2654;Day0_k93_987237.t0[+1]1-436;Day27_k93_36591.t0[+1]115-577;Day0_k93_1440318.t0[+0]0-411;Day27_k93_933117.0[+2]755-1184;Day27_k93_1674330.t0[+0]0-411;Day27_k93_362580[+1]328-757;Bison_k93_60926[+2]1406-1865;Day0_k93_1808946[+0]0-375;Day0_k93_1707711[+1]1-439;Day0_k93_311093[+2]137-581;Day0_k93_508083[+2]659-1118;Day27_k93_642486[+1]58-508;D…	flagellar assembly factor FliW;fliW	Bacterial motility proteins [BR:ko02035]	Protein families: signaling and cellular processes
	K11143	K11143:dynein intermediate chain 2, axonemal	0.00233225	0.0356549	0.431708	-0.522823	-2.01455	Down-regulated	1.44788	16	Day27_k93_928617[+2]2-677;Day0_k93_586711[+0]0-1815;Day27_k93_1843446[+0]0-1704;Day0_k93_1543002[+0]0-1425;Day0_k93_699001[+2]2-1157;Day0_k93_408370[+0]0-408;Day27_k93_164625.t0[+0]0-861;Day0_k93_401189[+2]2-581;Day0_k93_1416814.t0[+2]2-755;Day0_k93_802260.t0[+0]0-411;Day27_k93_819684[+0]0-507;Day27_k93_1744611[+0]0-1827;Day27_k93_108691[+1]1-1717;Day0_k93_333215.t0[+0]0-624;Day0_k93_1630324[+0]0…	dynein intermediate chain 2, axonemal;DNAI2	Pathways of neurodegeneration - multiple diseases [PATH:ko05022];Amyotrophic lateral sclerosis [PATH:ko05014];Cytoskeleton proteins [BR:ko04812];Huntington disease [PATH:ko05016]	Neurodegenerative disease;Protein families: signaling and cellular processes
	K10441	K10441:ribose transport system ATP-binding protein	3.67156e-05	0.00132896	0.557332	-0.256213	-2.01289	Down-regulated	2.87649	159	Day27_k93_121685[+2]107-1604;Day27_k93_1247455[+0]0-369;Day27_k93_1372602[+0]0-1278;Day0_k93_1027544[+1]1-604;Day0_k93_788016[+0]0-1041;Day0_k93_733823[+2]86-1601;Day0_k93_1641852[+1]523-865;Bison_k93_288967.t0[+0]0-1038;Day27_k93_1107577[+2]2-1541;Day27_k93_173436.t0[+0]0-465;Day0_k93_1445278.t0[+1]760-1615;Day27_k93_453851[+0]0-231;Day0_k93_236571[+2]1172-1910;Day0_k93_154122[+0]939-1317;Bison_…	rbsA; ribose transport system ATP-binding protein [EC:7.5.2.7]	ABC transporters [PATH:ko02010];Transporters [BR:ko02000]	Protein families: signaling and cellular processes;Membrane transport
	K01255	K01255:leucyl aminopeptidase	0.00310744	0.0442107	0.431708	-0.438686	-2.00779	Down-regulated	1.35447	25	Day0_k93_952231[+0]105-1572;Day0_k93_1169872[+1]1-949;Day27_k93_1824289[+0]0-222;Day27_k93_77431.t0[+1]1-1159;Day27_k93_485934[+0]0-708;Bison_k93_359116[+0]0-453;Day27_k93_263597[+1]1-841;Day27_k93_969326[+1]1-763;Day27_k93_653665.t0[+0]0-288;Day0_k93_1368612[+2]2-1076;Day0_k93_1417872.t0[+1]1-514;Day27_k93_699302[+0]18-1494;Day0_k93_1550661.t0[+0]0-1281;Day27_k93_1101919.t0[+0]0-402;Day0_k93_157…	leucyl aminopeptidase [EC:3.4.11.1];CARP, pepA	Glutathione metabolism [PATH:ko00480];Peptidases and inhibitors [BR:ko01002]	Protein families: metabolism;Metabolism of other amino acids
	K06330	K06330:spore coat protein H	6.27637e-05	0.00204162	0.538434	-0.271067	-2.00564	Down-regulated	2.69003	152	Bison_k93_489958[+0]9-2376;Bison_k93_4482[+2]2-2072;Bison_k93_255300[+1]10-1900;Bison_k93_443442[+0]0-1578;Bison_k93_418314[+0]0-1710;Bison_k93_272636[+2]2-1028;Bison_k93_359281[+0]0-1458;Bison_k93_124338[+1]1-1345;Bison_k93_214957[+1]1-1012;Bison_k93_1009.t0[+2]2-1436;Bison_k93_412928.t0[+1]1-1141;Bison_k93_415553[+0]0-1527;Bison_k93_155054[+0]0-1869;Day0_k93_812880[+0]30-1995;Day27_k93_1289830[…	cotH; spore coat protein H	Cell growth	Unclassified: signaling and cellular processes
	K03303	K03303:lactate permease	0.000496304	0.0110716	0.477271	-0.295508	-2.00452	Down-regulated	1.95579	95	Day0_k93_569143[+0]144-1266;Bison_k93_484703.t0[+0]0-720;Day0_k93_1578935[+0]0-1260;Day0_k93_237822[+0]0-435;Day27_k93_199423.t0[+2]2-1181;Day0_k93_101276[+1]1-727;Day0_k93_114243.0[+0]231-1833;Bison_k93_290444[+0]0-423;Day0_k93_1416017[+1]778-2452;Day27_k93_810136[+1]1882-2944;Day27_k93_1176798[+0]0-585;Day27_k93_1373077[+1]1-1342;Bison_k93_500739[+0]0-498;Day27_k93_1136615[+2]2-1202;Day0_k93_74…	lctP; lactate permease	Transporters [BR:ko02000]	Protein families: signaling and cellular processes
	K21395	K21395:TRAP-type transport system periplasmic protein	1.84475e-07	1.28506e-05	0.690132	-0.225401	-1.99458	Down-regulated	4.89108	421	Bison_k93_408382.t0[+2]1952-3005;Bison_k93_277429[+2]464-1496;Bison_k93_523927[+0]186-1314;Bison_k93_411213[+2]29-1013;Bison_k93_280505.t0[+2]59-1211;Day27_k93_75028[+0]219-1206;Bison_k93_86467[+0]423-1488;Bison_k93_458654[+1]388-1405;Day0_k93_1769722[+0]0-981;Day27_k93_1209418[+0]0-1020;Bison_k93_36133[+0]0-918;Day0_k93_1183265[+2]125-1190;Day27_k93_1591373[+1]28-1042;Bison_k93_440967[+0]0-993;D…	yiaO; TRAP-type transport system periplasmic protein	Transporters [BR:ko02000]	Protein families: signaling and cellular processes
	K11477	K11477:glc operon protein GlcG	0.00418629	0.0545177	0.407018	-0.488661	-1.98894	Down-regulated	1.26346	12	Day27_k93_827885[+0]4893-5889;Day0_k93_378883[+0]150-1167;Day0_k93_437213[+0]0-453;Day27_k93_1292822[+0]0-912;Day27_k93_1044396[+1]1-754;Day27_k93_1906125[+1]1-241;Day0_k93_1753274[+0]0-696;Day0_k93_24753.t0[+2]2-707;Day27_k93_668383[+0]1401-2205;Day0_k93_1426034[+0]0-438;Day0_k93_1739822.t0[+2]2-773;Bison_k93_276679[+2]2-776	glcG; glc operon protein GlcG	General function prediction only	Poorly characterized
	K06872	K06872:uncharacterized protein	0.0026404	0.0392954	0.431708	-0.337258	-1.98614	Down-regulated	1.40566	55	Day0_k93_1652961[+0]1647-2487;Bison_k93_138890.t0[+0]0-618;Bison_k93_253581[+1]1-391;Day27_k93_796672[+1]2437-2677;Bison_k93_372430[+0]627-1368;Bison_k93_83640.t0[+0]0-438;Day0_k93_557420.t0[+1]1012-1759;Day27_k93_1684343[+1]2404-2923;Day27_k93_506417[+2]38-929;Day0_k93_194360[+2]3527-4358;Day0_k93_1493059[+1]610-1567;Day27_k93_1488708[+0]111-1698;Day0_k93_340972[+0]636-1476;Day0_k93_1605592[+2]8…	K06872; uncharacterized protein	Function unknown	Poorly characterized
	K02895	K02895:large subunit ribosomal protein L24	4.65327e-07	3.01402e-05	0.674963	-0.224771	-1.98165	Down-regulated	4.52085	408	Bison_k93_82091[+0]6201-6507;Day0_k93_1033223[+0]6201-6507;Bison_k93_63685.t0[+2]1322-1637;Day27_k93_432840.t0[+2]242-584;Day27_k93_926226[+0]21-339;Day0_k93_1286996.t0[+1]307-640;Day27_k93_654705[+1]307-640;Day27_k93_1276409.t0[+1]2068-2386;Bison_k93_352672[+1]97-415;Bison_k93_158523[+1]1621-1936;Bison_k93_389799.t0[+2]851-1130;Bison_k93_357569.t0[+1]649-958;Bison_k93_12139[+1]3862-4180;Day0_k93…	RP-L24, MRPL24, rplX; large subunit ribosomal protein L24	Ribosome [PATH:ko03010];Ribosome [BR:ko03011]	Protein families: genetic information processing;Translation
	K03563	K03563:carbon storage regulator	0.00373986	0.0503008	0.431708	-0.411894	-1.98141	Down-regulated	1.29843	29	Day0_k93_1572522[+0]2655-2871;Day0_k93_987237.t0[+1]460-676;Day27_k93_36591.t0[+2]578-794;Day27_k93_933117.0[+1]1186-1414;Day27_k93_1674330.t0[+1]436-652;Day27_k93_362580[+0]759-987;Bison_k93_60926[+2]1889-2105;Day0_k93_1808946[+1]376-592;Day0_k93_1707711[+1]463-679;Day0_k93_508083[+0]1119-1332;Day0_k93_957245[+2]479-698;Day0_k93_1285272.0[+2]1889-2105;Day27_k93_2045853[+1]910-1126;Day27_k93_1152…	csrA; carbon storage regulator	Biofilm formation - Pseudomonas aeruginosa [PATH:ko02025];Two-component system [PATH:ko02020];Biofilm formation - Escherichia coli [PATH:ko02026];Biofilm formation - Vibrio cholerae [PATH:ko05111];Messenger RNA biogenesis [BR:ko03019]	Signal transduction;Cellular community - prokaryotes;Protein families: genetic information processing
	K10192	K10192:oligogalacturonide transport system substrate-binding protein	0.00329597	0.046357	0.431708	-0.514092	-1.98091	Down-regulated	1.33388	16	Day27_k93_249602[+2]32-1460;Day0_k93_1849103[+0]0-1035;Day27_k93_1171640.t0[+1]67-1423;Day27_k93_1810392[+0]0-1332;Day27_k93_496947[+1]1-400;Day0_k93_1813896[+2]2-638;Day0_k93_841430[+0]0-384;Day27_k93_700615.0.t0[+0]0-966;Day27_k93_1248004[+1]1-1057;Day27_k93_1631988[+1]61-412;Day0_k93_1524603[+0]0-678;Day27_k93_1460194.t0[+1]1-886;Day27_k93_336604[+0]0-507;Day0_k93_516284.0[+1]1-598;Day27_k93_1…	togB; oligogalacturonide transport system substrate-binding protein	ABC transporters [PATH:ko02010];Transporters [BR:ko02000]	Membrane transport;Protein families: signaling and cellular processes
	K02988	K02988:small subunit ribosomal protein S5	1.27203e-07	9.0314e-06	0.690132	-0.219524	-1.97064	Down-regulated	5.04424	470	Bison_k93_82091[+2]9008-9320;Day0_k93_1033223[+2]9008-9320;Day27_k93_1886561[+1]1-373;Bison_k93_361228.t0[+0]0-438;Bison_k93_357327.t0[+2]1163-1724;Day0_k93_1286996.t0[+1]2857-3376;Day27_k93_654705[+1]2857-3376;Day27_k93_1276409.t0[+1]4579-5089;Day27_k93_1181229.t0[+2]446-965;Bison_k93_357569.t0[+1]3241-3763;Day0_k93_661127.t0[+1]832-1450;Day27_k93_1719977.t0[+2]464-986;Day0_k93_239767[+2]4586-50…	RP-S5, MRPS5, rpsE; small subunit ribosomal protein S5	Ribosome [BR:ko03011];Ribosome [PATH:ko03010]	Protein families: genetic information processing;Translation
	K12996	K12996:rhamnosyltransferase	0.00501598	0.0618331	0.407018	-0.513689	-1.9501	Down-regulated	1.20878	15	Day27_k93_645657[+1]3220-4273;Day27_k93_1973518.0[+1]292-1669;Day0_k93_273130[+1]1-373;Day27_k93_1837695.t0[+0]831-2214;Day27_k93_1040082[+1]1-1078;Day0_k93_275790[+2]2-974;Day0_k93_937304.t0[+1]1-976;Day0_k93_1345742.t0[+0]0-318;Day27_k93_1536896[+0]0-1239;Day0_k93_588696[+0]0-693;Day0_k93_769793[+0]0-447;Day27_k93_193866[+0]144-408;Day27_k93_1036143[+2]332-755;Day0_k93_1817460.t0[+0]0-714;Day0_…	rhamnosyltransferase [EC:2.4.1.-];rgpA	Lipopolysaccharide biosynthesis proteins [BR:ko01005]	Protein families: metabolism
	K02948	K02948:small subunit ribosomal protein S11	5.70272e-07	3.59905e-05	0.659444	-0.22542	-1.946	Down-regulated	4.44381	382	Bison_k93_150561[+1]364-766;Day0_k93_286048[+0]408-807;Bison_k93_482404.t0[+0]813-1212;Day27_k93_1259934[+0]813-1212;Bison_k93_469040.t0[+0]0-240;Bison_k93_350305.t0[+0]171-570;Day0_k93_509735[+2]1424-1826;Bison_k93_87526.t0[+2]1631-2021;Bison_k93_359875[+1]790-1189;Day0_k93_478742[+1]940-1195;Bison_k93_357569.t0[+2]8198-8600;Day0_k93_198215.t0[+0]735-1143;Day27_k93_481840[+0]720-1116;Bison_k93_2…	small subunit ribosomal protein S11;RP-S11, MRPS11, rpsK	Ribosome [PATH:ko03010];Ribosome [BR:ko03011]	Translation;Protein families: genetic information processing
	K13922	K13922:propionaldehyde dehydrogenase	0.00269885	0.039777	0.431708	-0.365462	-1.94449	Down-regulated	1.40037	38	Bison_k93_526509[+1]3991-5401;Day0_k93_242715.t0[+2]53-1397;Day27_k93_261577[+0]0-693;Day27_k93_1990728[+2]53-1397;Day0_k93_1193909[+2]392-1799;Bison_k93_468459.t0[+1]1-349;Day0_k93_379183[+1]1-955;Day0_k93_32238.t0[+0]0-615;Day27_k93_2005456[+1]1-223;Day0_k93_966077.t0[+2]2618-4022;Day0_k93_1687823.t0[+0]810-2217;Day0_k93_1421041[+0]0-1245;Day0_k93_494549[+1]1-472;Day0_k93_87529[+0]0-555;Day0_k9…	propionaldehyde dehydrogenase [EC:1.2.1.87];pduP	Propanoate metabolism [PATH:ko00640]	Carbohydrate metabolism
	K18578	K18578:xyloglucan-specific exo-beta-1,4-glucanase	0.00287297	0.0419249	0.431708	-0.303074	-1.94268	Down-regulated	1.37753	73	Bison_k93_405160[+0]0-2304;Day27_k93_431550.t0[+0]768-2346;Day0_k93_334940[+2]2-986;Day0_k93_334940[+1]1360-2308;Day27_k93_1553690[+0]0-1989;Bison_k93_168706[+2]2-956;Day27_k93_1688259[+1]1-433;Day0_k93_1500665[+1]25-1861;Bison_k93_283623.t0[+0]0-585;Day27_k93_531448[+2]167-857;Day27_k93_1116033[+0]0-1350;Day27_k93_575732[+0]0-1587;Bison_k93_202426.t0[+0]0-561;Day27_k93_22512[+0]0-2304;Day27_k93_…	xyloglucan-specific exo-beta-1,4-glucanase [EC:3.2.1.155];CEL74A	Enzymes with EC numbers	Unclassified: metabolism
	K14475	K14475:inhibitor of cysteine peptidase	0.00176452	0.0286986	0.45506	-0.313918	-1.94228	Down-regulated	1.54214	65	Day27_k93_1151557[+0]0-414;Day27_k93_1487012[+2]2-296;Bison_k93_398601[+1]1-1726;Day0_k93_1074689.t0[+1]1-244;Day27_k93_1047946.0[+0]0-423;Day27_k93_1003652[+1]76-913;Day0_k93_1015204[+2]2-308;Bison_k93_41921[+1]1-277;Bison_k93_109901[+0]0-399;Day0_k93_77310.t0[+2]2-317;Day0_k93_901885[+2]2-326;Day0_k93_474914.t0[+0]0-393;Day0_k93_1625636.t0[+0]0-288;Day27_k93_63749[+0]0-330;Day27_k93_1892502.t0[…	ICP; inhibitor of cysteine peptidase	African trypanosomiasis [PATH:ko05143]	Infectious disease: parasitic
	K11180	K11180:dissimilatory sulfite reductase alpha subunit	0.00523244	0.0639674	0.407018	-0.447078	-1.93154	Down-regulated	1.19404	21	Bison_k93_501713[+0]0-504;Bison_k93_114883[+1]1-808;Day0_k93_352510[+2]86-1406;Bison_k93_450316[+1]1-304;Day0_k93_492391[+1]91-1405;Day27_k93_1310662[+1]91-1405;Day27_k93_1702309[+1]67-1387;Day27_k93_213714[+0]0-504;Day27_k93_1909708[+1]190-1585;Day0_k93_925205[+1]1-382;Day27_k93_133750[+0]0-240;Day27_k93_1706043[+2]2-1448;Bison_k93_446795[+1]1-448;Day27_k93_1557614[+0]0-582;Day0_k93_523800[+2]2-…	dissimilatory sulfite reductase alpha subunit [EC:1.8.99.5];dsrA	Nitrotoluene degradation [PATH:ko00633];Sulfur metabolism [PATH:ko00920]	Energy metabolism;Xenobiotics biodegradation and metabolism
	K02904	K02904:large subunit ribosomal protein L29	0.000966502	0.0182991	0.477271	-0.278208	-1.92676	Down-regulated	1.73757	104	Bison_k93_158523[+1]724-937;Bison_k93_12139[+1]2872-3172;Day0_k93_1726269[+0]282-492;Day27_k93_1151673[+0]282-492;Day27_k93_1062422[+0]282-492;Day27_k93_209390.t0[+1]1-643;Day27_k93_599850[+1]733-946;Day27_k93_120697.t0[+0]5595-5832;Day0_k93_1866250[+1]1-223;Bison_k93_524356[+0]330-570;Day27_k93_1395722[+0]4482-4725;Day27_k93_505215[+2]1589-1808;Day27_k93_943191[+1]1-349;Day27_k93_424080[+1]37-27…	RP-L29, rpmC; large subunit ribosomal protein L29	Ribosome [BR:ko03011];Ribosome [PATH:ko03010]	Protein families: genetic information processing;Translation
	K00313	K00313:electron transfer flavoprotein-quinone oxidoreductase	0.003989	0.0530716	0.407018	-0.409927	-1.92456	Down-regulated	1.27514	27	Day0_k93_559693[+1]4792-6088;Day0_k93_450511[+2]1277-2594;Day27_k93_68267[+2]1277-2594;Day27_k93_147324.t0[+2]3842-5138;Day27_k93_1950626.t0[+2]2-1076;Day0_k93_971027.t0[+0]0-882;Day0_k93_404458[+0]2799-4086;Day0_k93_481000[+1]1-1411;Day27_k93_129016[+0]2799-4086;Day27_k93_1487745[+1]280-1006;Day0_k93_197919[+1]1075-2371;Day27_k93_418909[+1]1075-2371;Day0_k93_1336915[+2]86-764;Day27_k93_1483902[+…	fixC; electron transfer flavoprotein-quinone oxidoreductase [EC:1.5.5.-]	Enzymes with EC numbers	Unclassified: metabolism
	K10188	K10188:lactose/L-arabinose transport system substrate-binding protein	1.84715e-05	0.000753554	0.57561	-0.234108	-1.91125	Down-regulated	3.12289	198	Bison_k93_66825[+2]44-1313;Bison_k93_332624.t0[+0]0-1203;Bison_k93_381937[+0]0-678;Bison_k93_325505.t0[+0]0-633;Day0_k93_1604390.t0[+2]2-1289;Bison_k93_439678[+1]1-1342;Day27_k93_6589[+1]1-1354;Day27_k93_215366[+1]1-1270;Day27_k93_1458381.t0[+0]0-897;Day27_k93_1691787[+0]0-810;Bison_k93_456046[+0]0-420;Day0_k93_612770[+0]0-1293;Day27_k93_919679.t0[+0]0-1035;Day0_k93_782324[+2]2-1373;Day27_k93_272…	lactose/L-arabinose transport system substrate-binding protein;lacE, araN	Transporters [BR:ko02000];ABC transporters [PATH:ko02010]	Membrane transport;Protein families: signaling and cellular processes
	K00939	K00939:adenylate kinase	1.36169e-06	7.94248e-05	0.643552	-0.216109	-1.91108	Down-regulated	4.10004	414	Bison_k93_431618.t0[+0]0-396;Day27_k93_1845373.t0[+1]376-1009;Bison_k93_303179.t0[+0]660-885;Day0_k93_1701465.t0[+1]331-1018;Bison_k93_533173.t0[+0]0-543;Bison_k93_131910[+2]305-953;Day0_k93_239767[+2]7175-7820;Bison_k93_337584[+0]0-549;Day27_k93_1614472[+2]593-1226;Bison_k93_449124[+0]0-561;Bison_k93_93848[+1]1-223;Bison_k93_471904[+0]246-828;Bison_k93_421754.t0[+0]0-555;Day27_k93_81154[+0]0-417…	adk, AK; adenylate kinase [EC:2.7.4.3]	Purine metabolism [PATH:ko00230];Thiamine metabolism [PATH:ko00730];Exosome [BR:ko04147]	Metabolism of cofactors and vitamins;Nucleotide metabolism;Protein families: signaling and cellular processes
	K15921	K15921:arabinoxylan arabinofuranohydrolase	2.4277e-06	0.000130848	0.627257	-0.215978	-1.91027	Down-regulated	3.88323	415	Bison_k93_37716[+0]0-1650;Bison_k93_326794[+2]173-1673;Bison_k93_156793[+2]2-1682;Bison_k93_481567[+2]2-1409;Day27_k93_834655[+1]1-1594;Day27_k93_834655[+1]1660-2947;Bison_k93_465583[+2]71-1556;Day27_k93_529468[+1]1-1429;Bison_k93_187340[+1]1-1042;Bison_k93_415869[+0]0-1317;Bison_k93_112425[+0]0-1725;Bison_k93_523019[+0]0-963;Bison_k93_471842[+1]1-1669;Day0_k93_323844[+1]1-1420;Bison_k93_284329.t…	xynD; arabinoxylan arabinofuranohydrolase [EC:3.2.1.55]	Amino sugar and nucleotide sugar metabolism [PATH:ko00520]	Carbohydrate metabolism
	K02409	K02409:flagellar M-ring protein FliF	0.00153469	0.026111	0.45506	-0.289961	-1.90956	Down-regulated	1.58318	83	Day27_k93_75325[+0]1677-2379;Day0_k93_532357[+0]1308-2970;Day27_k93_799800[+0]1308-2970;Day27_k93_1150351[+2]1157-2774;Day0_k93_993415.t0[+2]29-1706;Day0_k93_503945[+2]1157-2774;Bison_k93_537907[+0]1302-2682;Day0_k93_524649[+0]1302-2919;Day27_k93_1956097[+2]2-1532;Day0_k93_551930[+0]2379-3990;Bison_k93_329232[+1]1-1567;Day27_k93_263932.t0[+2]1298-2342;Day27_k93_531019.t0[+0]2379-3990;Day0_k93_185…	flagellar M-ring protein FliF;fliF	Flagellar assembly [PATH:ko02040];Bacterial motility proteins [BR:ko02035];Secretion system [BR:ko02044]	Protein families: signaling and cellular processes;Cell motility
	K07795	K07795:putative tricarboxylic transport membrane protein	8.96659e-05	0.00273592	0.538434	-0.24775	-1.90477	Down-regulated	2.5629	181	Day0_k93_1180399[+0]792-1761;Bison_k93_42976[+1]1-904;Day27_k93_69245[+1]1-1027;Day27_k93_1560027[+0]0-1017;Day0_k93_665681[+2]2-1058;Bison_k93_456265[+0]0-768;Bison_k93_527240.t0[+2]2-1004;Bison_k93_425514.t0[+2]2-584;Bison_k93_430874[+0]888-1884;Bison_k93_385564[+0]0-828;Bison_k93_198563[+2]107-1112;Day0_k93_1530400.t0[+0]0-939;Bison_k93_55337[+0]0-963;Bison_k93_92519[+0]0-879;Bison_k93_486865[…	tctC; putative tricarboxylic transport membrane protein	Transporters [BR:ko02000];Two-component system [PATH:ko02020]	Protein families: signaling and cellular processes;Signal transduction
	K02881	K02881:large subunit ribosomal protein L18	2.36611e-06	0.000128466	0.627257	-0.213465	-1.89505	Down-regulated	3.89121	435	Bison_k93_82091[+2]8339-8702;Day0_k93_1033223[+2]8339-8702;Bison_k93_65055.t0[+0]0-315;Day27_k93_673114.t0[+1]934-1330;Day0_k93_1286996.t0[+1]2494-2851;Day27_k93_654705[+1]2494-2851;Day27_k93_1276409.t0[+2]4184-4559;Day27_k93_1181229.t0[+0]84-441;Bison_k93_403878[+1]97-442;Bison_k93_357569.t0[+1]2866-3226;Day27_k93_1719977.t0[+1]88-448;Bison_k93_76281[+0]549-945;Day27_k93_1612549[+0]789-1149;Biso…	large subunit ribosomal protein L18;RP-L18, MRPL18, rplR	Ribosome [BR:ko03011];Ribosome [PATH:ko03010]	Translation;Protein families: genetic information processing
	K01214	K01214:isoamylase	0.00291247	0.0420653	0.431708	-0.312673	-1.89144	Down-regulated	1.37608	46	Bison_k93_485683[+0]0-330;Day0_k93_364243.t0[+2]2-1481;Day27_k93_1261386[+0]669-2148;Day27_k93_737843.t0[+1]1693-3694;Bison_k93_472349[+0]0-525;Day27_k93_230870.t0[+2]2-1079;Day27_k93_1152684[+0]0-1521;Day0_k93_116202.t0[+1]700-1126;Day0_k93_894461[+1]1-1543;Day27_k93_631858[+1]1-337;Day27_k93_382152[+1]1-466;Day0_k93_1325553.t0[+2]2-1016;Day27_k93_1808543[+2]2-368;Day27_k93_834570[+1]1-586;Day0_…	ISA, treX; isoamylase [EC:3.2.1.68]	Starch and sucrose metabolism [PATH:ko00500]	Carbohydrate metabolism
	K11181	K11181:dissimilatory sulfite reductase beta subunit	0.00747675	0.0810695	0.407018	-0.486904	-1.87615	Down-regulated	1.09114	16	Bison_k93_501713[+0]522-1668;Day0_k93_352510[+2]1424-2570;Day0_k93_492391[+0]1422-2568;Day27_k93_1310662[+0]1422-2568;Day27_k93_631943[+2]2-335;Day27_k93_1702309[+1]1405-2551;Day27_k93_213714[+0]522-1668;Day27_k93_404804[+1]1-241;Day27_k93_1909708[+1]1603-2794;Day27_k93_1706043[+2]1466-2612;Day0_k93_523800[+2]1466-2612;Day0_k93_438963[+1]1-271;Day27_k93_952488[+1]1-400;Bison_k93_295259.t0[+1]103-…	dissimilatory sulfite reductase beta subunit [EC:1.8.99.5];dsrB	Sulfur metabolism [PATH:ko00920];Nitrotoluene degradation [PATH:ko00633]	Xenobiotics biodegradation and metabolism;Energy metabolism
	K06960	K06960:uncharacterized protein	0.000573868	0.0122788	0.477271	-0.252292	-1.85558	Down-regulated	1.91084	144	Day27_k93_1516626[+2]128-356;Day27_k93_520461[+2]392-623;Day0_k93_1740065[+1]298-532;Day27_k93_1843504[+0]438-678;Bison_k93_482895.t0[+2]56-308;Bison_k93_164147[+0]213-492;Day0_k93_1320151.t0[+0]273-540;Day0_k93_1263884[+0]282-516;Day27_k93_1583001.t0[+2]383-611;Bison_k93_348559.t0[+0]252-486;Day0_k93_1547727.t0[+0]282-516;Day27_k93_1232887[+0]282-516;Bison_k93_316781.t0[+2]200-464;Day27_k93_1521…	uncharacterized protein;K06960	Function unknown	Poorly characterized
	K03412	K03412:two-component system, chemotaxis family, protein-glutamate methylesterase/glutaminase	0.0012042	0.0216873	0.45506	-0.257554	-1.85045	Down-regulated	1.6638	131	Bison_k93_19277.t0[+2]1616-2687;Day0_k93_730278.t0[+0]0-1101;Day0_k93_314629.t0[+2]452-833;Bison_k93_222817[+0]204-1278;Day27_k93_1797601[+0]204-1278;Bison_k93_54414[+1]1-922;Day0_k93_746562[+0]0-801;Bison_k93_411664[+0]207-1293;Day0_k93_1749507[+2]2-593;Day27_k93_1011507[+2]56-1220;Day27_k93_1735350[+0]810-2064;Day27_k93_2109040[+0]0-771;Day0_k93_1120627[+0]0-1029;Day0_k93_873728[+0]0-525;Day27_…	two-component system, chemotaxis family, protein-glutamate methylesterase/glutaminase [EC:3.1.1.61 3.5.1.44];cheB	Bacterial motility proteins [BR:ko02035];Two-component system [BR:ko02022];Bacterial chemotaxis [PATH:ko02030];Two-component system [PATH:ko02020]	Cell motility;Protein families: signaling and cellular processes;Signal transduction
	K03415	K03415:two-component system, chemotaxis family, chemotaxis protein CheV	0.00267023	0.039434	0.431708	-0.26927	-1.84161	Down-regulated	1.40413	99	Bison_k93_92932[+0]654-1551;Bison_k93_24214.t0[+1]1-613;Day0_k93_154946.t0[+1]886-1789;Day27_k93_1979947[+1]886-1789;Day27_k93_1847010[+0]15-918;Bison_k93_40449[+2]2-494;Day0_k93_291478.t0[+2]95-1025;Day27_k93_1145752[+0]0-801;Day0_k93_1277035[+2]1097-2000;Day27_k93_292600.t0[+2]212-1109;Day0_k93_16867.t0[+0]0-792;Day27_k93_1473539[+2]2-368;Day27_k93_1984611[+2]2-752;Day0_k93_1866478[+0]1152-1398…	two-component system, chemotaxis family, chemotaxis protein CheV;cheV	Bacterial motility proteins [BR:ko02035];Two-component system [BR:ko02022];Two-component system [PATH:ko02020];Bacterial chemotaxis [PATH:ko02030]	Cell motility;Protein families: signaling and cellular processes;Signal transduction
	K02156	K02156:aubergine	0.0017115	0.0280215	0.45506	-0.266068	-1.83846	Down-regulated	1.55251	101	Day27_k93_2278[+1]1-1414;Bison_k93_247358[+0]0-636;Day0_k93_858134[+0]0-921;Day27_k93_323443.t0[+2]2-680;Bison_k93_270389.t0[+0]0-516;Bison_k93_448059.0[+0]0-996;Day0_k93_1124297.t0[+2]2-911;Day27_k93_1360602[+1]1-1522;Bison_k93_247478[+2]2-326;Bison_k93_109620[+0]0-453;Day27_k93_505048[+0]483-2445;Day27_k93_13901[+2]2-1526;Day0_k93_1652583[+1]1-1429;Day27_k93_413549.t0[+1]1-1348;Day0_k93_1476681…	AUB, PIWI; aubergine	Dorso-ventral axis formation [PATH:ko04320];Chromosome and associated proteins [BR:ko03036]	Development and regeneration;Protein families: genetic information processing
	K03778	K03778:D-lactate dehydrogenase	0.00469972	0.0592197	0.407018	-0.283157	-1.82063	Down-regulated	1.22753	78	Day0_k93_322839[+2]2-1289;Day27_k93_1466801[+1]1-1033;Bison_k93_390569.t0[+1]1-718;Day27_k93_1610224[+1]1-1309;Day0_k93_1530273[+2]113-1415;Day0_k93_1484289.t0[+2]2-1061;Day27_k93_780966[+0]0-954;Day0_k93_1509279[+0]879-1386;Day27_k93_67707.t0[+1]1-1204;Day27_k93_601842[+0]0-561;Day0_k93_1518740[+0]117-1281;Day0_k93_829002[+2]2-995;Day0_k93_889822.t0[+1]1-1066;Day0_k93_742249[+0]0-1350;Day0_k93_8…	D-lactate dehydrogenase [EC:1.1.1.28];ldhA	Pyruvate metabolism [PATH:ko00620]	Carbohydrate metabolism
	K16465	K16465:centrin-1	0.00103018	0.0192578	0.45506	-0.253601	-1.8009	Down-regulated	1.71539	123	Bison_k93_130043.t0[+0]0-456;Bison_k93_445729[+1]1-979;Bison_k93_136925.t0[+2]2-485;Day0_k93_280956[+0]0-384;Day27_k93_237502.t0[+1]1-1051;Day27_k93_1985919.t0[+2]185-599;Day0_k93_257032[+1]1-307;Day0_k93_910463[+1]10-268;Day0_k93_1702299[+1]1-457;Bison_k93_484470[+0]0-552;Day27_k93_1123357.t0[+0]732-1080;Day0_k93_1383766[+2]2-335;Day0_k93_1107352.t0[+0]0-1080;Day27_k93_2031971[+0]0-297;Day27_k93…	centrin-1;CETN1	Chromosome and associated proteins [BR:ko03036]	Protein families: genetic information processing
	K02961	K02961:small subunit ribosomal protein S17	6.58289e-05	0.00213193	0.538434	-0.213396	-1.79256	Down-regulated	2.67123	309	Bison_k93_82091[+1]5542-5815;Day0_k93_1033223[+1]5542-5815;Bison_k93_519613[+0]2220-2457;Bison_k93_106741[+2]1568-1829;Bison_k93_63685.t0[+0]687-942;Day0_k93_275880[+0]36-294;Day0_k93_489972[+0]477-798;Bison_k93_389799.t0[+0]216-471;Bison_k93_357569.t0[+2]2-254;Bison_k93_12139[+1]3199-3460;Day27_k93_1996563.t0[+2]2-230;Day27_k93_926869.t0[+0]624-879;Bison_k93_273011.t0[+0]2490-2883;Day27_k93_1407…	small subunit ribosomal protein S17;RP-S17, MRPS17, rpsQ	Ribosome [PATH:ko03010];Ribosome [BR:ko03011]	Protein families: genetic information processing;Translation
	K02113	K02113:F-type H+-transporting ATPase subunit delta	0.00113578	0.0207589	0.45506	-0.229577	-1.78108	Down-regulated	1.6828	184	Bison_k93_89268[+0]0-324;Day27_k93_153127.t0[+1]487-1042;Bison_k93_483890[+1]493-1033;Day27_k93_236470.t0[+0]1152-1590;Day27_k93_1403273.t0[+0]2658-3177;Day0_k93_556422[+1]589-1282;Day0_k93_703374[+2]1877-2381;Day0_k93_1532114[+1]1-409;Day0_k93_557889[+0]1041-1479;Bison_k93_315449.t0[+0]30-483;Day27_k93_2091560.t0[+1]1114-1654;Day0_k93_1414004.t0[+1]871-1411;Day0_k93_248088[+1]385-904;Day27_k93_1…	ATPF1D, atpH; F-type H+-transporting ATPase subunit delta	Photosynthesis [PATH:ko00195];Oxidative phosphorylation [PATH:ko00190];Photosynthesis proteins [BR:ko00194]	Protein families: metabolism;Energy metabolism
	K02417	K02417:flagellar motor switch protein FliN	0.00170983	0.0280215	0.45506	-0.255639	-1.77528	Down-regulated	1.55251	110	Day0_k93_1457558[+1]2800-4018;Day27_k93_268828[+0]4596-5751;Day0_k93_402807.t0[+2]1292-2321;Bison_k93_46657[+1]1-1150;Day27_k93_1776507[+1]1-283;Day0_k93_927157[+2]1097-2285;Bison_k93_380068[+1]454-1702;Day27_k93_1380195.t0[+2]1097-2285;Day0_k93_1645662[+0]4596-5751;Day0_k93_1687553[+1]28-679;Day0_k93_466424.t0[+1]262-1426;Bison_k93_440746[+2]2-569;Day0_k93_1517692[+0]2346-2646;Day0_k93_1071504.t…	fliN; flagellar motor switch protein FliN	Flagellar assembly [PATH:ko02040];Bacterial chemotaxis [PATH:ko02030];Secretion system [BR:ko02044];Bacterial motility proteins [BR:ko02035]	Cell motility;Protein families: signaling and cellular processes
	K02952	K02952:small subunit ribosomal protein S13	2.06827e-05	0.000833381	0.57561	-0.197568	-1.76117	Down-regulated	3.07916	453	Bison_k93_150561[+0]0-273;Day0_k93_286048[+0]24-393;Bison_k93_482404.t0[+0]339-708;Day27_k93_1259934[+0]339-708;Day27_k93_924732[+1]127-496;Day0_k93_509735[+0]411-861;Bison_k93_115128[+2]836-1106;Bison_k93_87526.t0[+1]1207-1585;Bison_k93_335973[+2]107-362;Bison_k93_105492[+2]1919-2315;Bison_k93_359875[+2]320-689;Day0_k93_478742[+2]509-887;Day27_k93_626798[+0]252-618;Bison_k93_357569.t0[+1]7813-81…	small subunit ribosomal protein S13;RP-S13, rpsM	Ribosome [PATH:ko03010];Ribosome [BR:ko03011]	Translation;Protein families: genetic information processing
	K10118	K10118:raffinose/stachyose/melibiose transport system permease protein	5.81813e-05	0.00193518	0.557332	-0.200935	-1.75884	Down-regulated	2.71328	341	Day27_k93_254353[+2]449-845;Day27_k93_529797[+1]277-1156;Day27_k93_1122210[+1]1450-2182;Day0_k93_1009584[+0]1527-2556;Day27_k93_562725[+0]1422-2301;Bison_k93_35729[+1]277-1156;Day0_k93_707424[+2]2117-2807;Day27_k93_11015[+0]1527-2556;Day0_k93_294040[+0]1344-2262;Bison_k93_272319[+2]1520-2399;Day0_k93_689106[+0]1440-2442;Day27_k93_908363[+0]3093-3972;Day27_k93_736800.t0[+1]1402-2452;Day0_k93_10025…	msmF; raffinose/stachyose/melibiose transport system permease protein	ABC transporters [PATH:ko02010];Transporters [BR:ko02000]	Protein families: signaling and cellular processes;Membrane transport
	K02110	K02110:F-type H+-transporting ATPase subunit c	0.00167146	0.0276622	0.45506	-0.229877	-1.75647	Down-regulated	1.55811	172	Day0_k93_492422[+1]928-1258;Bison_k93_530347[+1]175-442;Bison_k93_473949.t0[+0]0-222;Bison_k93_25122[+0]0-231;Day27_k93_1403273.t0[+0]1806-2079;Day0_k93_703374[+0]1062-1287;Bison_k93_404822[+2]824-1424;Bison_k93_424498[+1]928-1258;Day0_k93_1691653[+2]725-971;Day27_k93_684827[+2]197-455;Day27_k93_2091560.t0[+0]270-552;Day0_k93_1414004.t0[+2]80-326;Day0_k93_148260[+2]23-281;Day27_k93_739313[+1]841-…	F-type H+-transporting ATPase subunit c;ATPF0C, atpE	Photosynthesis [PATH:ko00195];Photosynthesis proteins [BR:ko00194];Oxidative phosphorylation [PATH:ko00190]	Protein families: metabolism;Energy metabolism
	K02878	K02878:large subunit ribosomal protein L16	0.000126507	0.00365442	0.518848	-0.207167	-1.75166	Down-regulated	2.43718	327	Bison_k93_82091[+2]4895-5318;Day0_k93_1033223[+2]4895-5318;Bison_k93_519613[+1]1585-2008;Bison_k93_106741[+0]936-1359;Bison_k93_63685.t0[+1]43-463;Day0_k93_293982[+2]314-740;Bison_k93_388465[+2]1688-2111;Bison_k93_158523[+0]294-714;Day0_k93_1726269[+2]2-272;Day27_k93_1151673[+2]2-272;Bison_k93_398040[+2]2-227;Day27_k93_926869.t0[+1]1-406;Day27_k93_1062422[+2]2-272;Bison_k93_273011.t0[+2]1862-2273…	RP-L16, MRPL16, rplP; large subunit ribosomal protein L16	Ribosome [BR:ko03011];Ribosome [PATH:ko03010]	Protein families: genetic information processing;Translation
	K02398	K02398:negative regulator of flagellin synthesis FlgM	0.00154162	0.0261685	0.45506	-0.226458	-1.7312	Down-regulated	1.58222	176	Bison_k93_54344[+1]13-283;Bison_k93_196162.t0[+0]0-399;Bison_k93_47887[+2]575-863;Bison_k93_481487[+1]136-409;Day27_k93_766460[+1]94-382;Bison_k93_488711[+0]540-828;Day27_k93_1866090[+0]0-231;Day0_k93_131795[+1]91-373;Day27_k93_905221[+0]21-309;Bison_k93_277454.t0[+1]1-280;Day27_k93_434730.t0[+0]0-399;Day0_k93_1655942.t0[+0]0-339;Day0_k93_1030818[+2]605-881;Day0_k93_723495.t0[+1]43-313;Bison_k93_…	negative regulator of flagellin synthesis FlgM;flgM	Two-component system [PATH:ko02020];Biofilm formation - Escherichia coli [PATH:ko02026];Bacterial motility proteins [BR:ko02035];Biofilm formation - Pseudomonas aeruginosa [PATH:ko02025];Flagellar assembly [PATH:ko02040]	Cellular community - prokaryotes;Signal transduction;Protein families: signaling and cellular processes;Cell motility
	K02396	K02396:flagellar hook-associated protein 1	0.00169814	0.0279267	0.45506	-0.232614	-1.71578	Down-regulated	1.55398	145	Bison_k93_196162.t0[+2]1088-2747;Bison_k93_196162.t0[+2]2831-4031;Bison_k93_158840[+0]0-621;Day0_k93_856029[+0]726-2295;Day27_k93_1382267[+1]127-1675;Day0_k93_1572522[+1]1-445;Day27_k93_1866090[+2]872-2492;Day27_k93_1866090[+1]2512-2881;Day0_k93_518010[+0]879-2739;Day0_k93_518010[+2]2804-3857;Day27_k93_434730.t0[+2]1088-2747;Day27_k93_434730.t0[+2]2831-4268;Bison_k93_458450[+0]171-504;Day27_k93_1…	flgK; flagellar hook-associated protein 1	Bacterial motility proteins [BR:ko02035];Flagellar assembly [PATH:ko02040]	Protein families: signaling and cellular processes;Cell motility
	K00040	K00040:fructuronate reductase	0.00481136	0.0599108	0.407018	-0.24776	-1.71196	Down-regulated	1.22249	100	Day0_k93_501294[+1]1666-2971;Day27_k93_1564415.t0[+2]1697-2234;Day27_k93_59333[+0]105-708;Day0_k93_63879[+1]1666-3277;Day27_k93_576693[+2]2-869;Day27_k93_718564[+1]25-1591;Day27_k93_547399[+0]2979-3474;Day27_k93_1432351.t0[+1]967-2371;Day0_k93_968395.t0[+2]509-2117;Day27_k93_1670013[+0]4839-6456;Day0_k93_105011[+0]4839-6456;Bison_k93_462988[+2]2-512;Day0_k93_88054[+0]0-465;Day0_k93_835540[+1]1618…	uxuB; fructuronate reductase [EC:1.1.1.57]	Pentose and glucuronate interconversions [PATH:ko00040]	Carbohydrate metabolism
	K10440	K10440:ribose transport system permease protein	0.00183166	0.0293993	0.45506	-0.22188	-1.67819	Down-regulated	1.53166	151	Day27_k93_121685[+1]1783-2428;Day27_k93_1247455[+0]429-1212;Day27_k93_1372602[+1]1309-2227;Day0_k93_1027544[+2]653-1553;Day0_k93_733823[+2]1640-2642;Day27_k93_2122523[+0]0-399;Day27_k93_1928970.t0[+0]489-891;Bison_k93_288967.t0[+2]1040-2057;Day27_k93_590683[+1]1894-2341;Day27_k93_1685008[+2]2-266;Day0_k93_1678603.t0[+0]0-747;Day0_k93_154122[+0]0-891;Day27_k93_547399[+0]1080-1980;Day27_k93_851593[…	ribose transport system permease protein;rbsC	ABC transporters [PATH:ko02010];Transporters [BR:ko02000]	Protein families: signaling and cellular processes;Membrane transport
	K02115	K02115:F-type H+-transporting ATPase subunit gamma	0.00105865	0.0196409	0.45506	-0.194318	-1.62668	Down-regulated	1.70684	291	Day0_k93_11168.t0[+2]929-1415;Day27_k93_79583[+0]0-711;Bison_k93_518817[+2]197-1064;Bison_k93_45003[+0]420-1386;Day27_k93_315626.t0[+0]0-654;Bison_k93_280437[+0]342-1197;Day27_k93_236470.t0[+0]3120-4008;Bison_k93_13622.t0[+1]526-1165;Day27_k93_346735[+1]1-646;Day0_k93_703374[+2]3896-4790;Bison_k93_530047[+0]762-1578;Day0_k93_557889[+0]3009-3897;Day27_k93_56210.t0[+1]1-427;Day27_k93_1434897[+0]0-6…	F-type H+-transporting ATPase subunit gamma;ATPF1G, atpG	Photosynthesis proteins [BR:ko00194];Oxidative phosphorylation [PATH:ko00190];Photosynthesis [PATH:ko00195]	Energy metabolism;Protein families: metabolism
	K03929	K03929:para-nitrobenzyl esterase	0.00307799	0.0438762	0.431708	-0.199832	-1.62648	Down-regulated	1.35777	235	Bison_k93_286638[+1]1-508;Bison_k93_536118[+1]1-826;Bison_k93_297854.t0[+2]2-341;Day27_k93_913670.t0[+1]79-1654;Day0_k93_1431617.0[+0]0-999;Day27_k93_1760118.t0[+0]0-1197;Bison_k93_85670[+0]0-675;Day27_k93_1943371[+0]0-1527;Bison_k93_419002[+1]1-1489;Bison_k93_163743[+2]2-1709;Day27_k93_1906809[+0]0-1485;Day27_k93_175635[+2]2-1103;Bison_k93_193648.t0[+0]0-717;Day27_k93_170428[+0]72-1449;Bison_k93…	para-nitrobenzyl esterase [EC:3.1.1.-];pnbA	Enzymes with EC numbers	Unclassified: metabolism
	K03407	K03407:two-component system, chemotaxis family, sensor kinase CheA	0.000782408	0.0155722	0.477271	-0.191289	-1.60989	Down-regulated	1.80765	298	Bison_k93_19277.t0[+0]2799-3717;Day0_k93_730278.t0[+0]1185-3288;Day27_k93_257952.t0[+1]1-784;Day0_k93_623436[+2]2-548;Day0_k93_242774[+0]0-855;Bison_k93_222817[+1]1279-3385;Day27_k93_1797601[+1]1279-3385;Day0_k93_1140826.t0[+0]0-972;Day0_k93_1115164[+1]1-784;Day0_k93_676366.t0[+1]1-2410;Bison_k93_54414[+2]923-2222;Bison_k93_92190[+0]0-402;Bison_k93_57776[+0]0-234;Day0_k93_584225.t0[+1]1-2080;Day0…	cheA; two-component system, chemotaxis family, sensor kinase CheA [EC:2.7.13.3]	Bacterial chemotaxis [PATH:ko02030];Two-component system [PATH:ko02020];Two-component system [BR:ko02022];Protein kinases [BR:ko01001];Bacterial motility proteins [BR:ko02035]	Protein families: metabolism;Signal transduction;Cell motility;Protein families: signaling and cellular processes
	K00702	K00702:cellobiose phosphorylase	0.00191618	0.0302384	0.45506	-0.183902	-1.55925	Down-regulated	1.51944	330	Bison_k93_529493[+0]0-1743;Bison_k93_241172[+2]2-917;Bison_k93_511257[+2]2-404;Bison_k93_106228[+0]0-345;Day27_k93_503474[+0]0-339;Bison_k93_298164.t0[+2]2-659;Bison_k93_125916[+0]0-930;Day0_k93_1316335[+1]1-547;Day0_k93_1715373[+2]2-446;Day0_k93_805097[+1]1-448;Day27_k93_286904[+1]1-550;Bison_k93_348123[+1]1-403;Day0_k93_961465.t0[+1]1-346;Day0_k93_788845[+0]0-1641;Day0_k93_788845[+2]1727-2036;D…	E2.4.1.20; cellobiose phosphorylase [EC:2.4.1.20]	Starch and sucrose metabolism [PATH:ko00500]	Carbohydrate metabolism
	K01805	K01805:xylose isomerase	0.00920278	0.0929594	0.38073	-0.188951	-1.53699	Down-regulated	1.03171	247	Bison_k93_39430[+2]2-377;Day0_k93_1752862[+0]0-861;Bison_k93_260975[+2]2-794;Bison_k93_428371[+1]1-412;Bison_k93_262262.t0[+0]183-1503;Bison_k93_179041[+0]0-711;Bison_k93_41860.t0[+0]15-780;Day0_k93_1114967[+2]155-1472;Day0_k93_1526038[+0]138-1386;Day0_k93_36676[+1]1-415;Day27_k93_1910102[+1]184-1504;Bison_k93_449625[+0]0-1356;Bison_k93_465812.t0[+1]13-514;Bison_k93_155112[+0]0-612;Bison_k93_3795…	xylose isomerase [EC:5.3.1.5];xylA	Fructose and mannose metabolism [PATH:ko00051];Pentose and glucuronate interconversions [PATH:ko00040]	Carbohydrate metabolism
	K02890	K02890:large subunit ribosomal protein L22	0.00212791	0.0330789	0.431708	-0.170776	-1.5254	Down-regulated	1.48045	445	Bison_k93_82091[+0]3861-4206;Day0_k93_1033223[+0]3861-4206;Bison_k93_519613[+1]529-895;Bison_k93_499144[+1]94-535;Bison_k93_106741[+0]0-225;Day0_k93_1027038.t0[+2]836-1172;Day0_k93_119336.t0[+2]4163-4520;Day27_k93_303989[+2]4163-4520;Bison_k93_502461[+1]694-1039;Bison_k93_388465[+1]613-976;Day0_k93_1114562[+1]1783-2119;Day0_k93_84011[+2]692-1154;Bison_k93_12139[+0]1449-1845;Day0_k93_1582982[+0]10…	RP-L22, MRPL22, rplV; large subunit ribosomal protein L22	Ribosome [PATH:ko03010];Ribosome [BR:ko03011]	Translation;Protein families: genetic information processing
	K03073	K03073:preprotein translocase subunit SecE	0.0087723	0.09009	0.38073	-0.181928	-1.48838	Down-regulated	1.04532	265	Bison_k93_424903[+1]154-364;Bison_k93_85232[+2]275-488;Day27_k93_46653[+2]275-488;Bison_k93_186350[+1]490-757;Bison_k93_255710[+2]2-275;Bison_k93_477413.t0[+0]153-411;Bison_k93_97545.t0[+1]1081-1297;Day27_k93_1374565[+1]706-982;Day27_k93_1485398[+2]2-302;Bison_k93_284033[+0]486-696;Day27_k93_181790[+0]486-696;Bison_k93_448349[+0]261-492;Bison_k93_298570[+2]323-707;Bison_k93_506171.t0[+1]148-448;D…	secE; preprotein translocase subunit SecE	Quorum sensing [PATH:ko02024];Secretion system [BR:ko02044];Bacterial secretion system [PATH:ko03070];Protein export [PATH:ko03060]	Cellular community - prokaryotes;Protein families: signaling and cellular processes;Membrane transport;Folding, sorting and degradation
	K02653	K02653:type IV pilus assembly protein PilC	0.00302111	0.0432323	0.431708	-0.168946	-1.48345	Down-regulated	1.36419	409	Bison_k93_70506[+2]2960-4172;Bison_k93_276892.t0[+2]719-1928;Bison_k93_60261[+2]2-458;Bison_k93_58336[+2]2-959;Bison_k93_447094[+1]1-874;Bison_k93_385460.t0[+0]192-1569;Day0_k93_937825[+0]1680-2889;Day27_k93_1272290[+0]1680-2889;Bison_k93_92880[+2]2-296;Day27_k93_1116396[+2]2-1256;Day27_k93_1674012[+2]2-743;Bison_k93_268749[+1]1-535;Day0_k93_1559163[+2]2888-4094;Day0_k93_1080728[+2]935-2144;Day0_…	type IV pilus assembly protein PilC;pilC	Secretion system [BR:ko02044];Bacterial motility proteins [BR:ko02035]	Protein families: signaling and cellular processes
	K02887	K02887:large subunit ribosomal protein L20	0.00905083	0.0921421	0.38073	-0.161595	-1.44056	Down-regulated	1.03554	439	Day0_k93_1697793.f0[+0]1323-1668;Bison_k93_65001[+0]24-390;Day27_k93_454094[+2]1313-1667;Bison_k93_328111[+1]607-898;Day0_k93_543443[+1]1-271;Bison_k93_263115[+0]237-606;Bison_k93_110329[+1]556-916;Day27_k93_292734[+1]229-586;Bison_k93_376057.t0[+0]156-507;Day0_k93_579955.t0[+2]128-449;Day27_k93_347045[+2]833-1184;Day0_k93_1314695[+0]342-690;Day0_k93_553829[+1]217-565;Bison_k93_472198[+1]772-1123…	RP-L20, MRPL20, rplT; large subunit ribosomal protein L20	Ribosome [BR:ko03011];Ribosome [PATH:ko03010]	Protein families: genetic information processing;Translation
	K02876	K02876:large subunit ribosomal protein L15	0.00433178	0.0560713	0.407018	-0.160336	-1.43932	Down-regulated	1.25126	475	Bison_k93_82091[+1]9325-9823;Day0_k93_1033223[+1]9325-9823;Bison_k93_44595[+0]0-264;Bison_k93_65055.t0[+2]1469-1697;Day27_k93_1886561[+0]582-1029;Day27_k93_1368436[+0]204-645;Bison_k93_361228.t0[+0]654-945;Bison_k93_357327.t0[+0]1953-2433;Day0_k93_1286996.t0[+2]3587-4034;Day27_k93_654705[+2]3587-4034;Bison_k93_306200.t0[+1]1-295;Bison_k93_357569.t0[+0]3972-4413;Day27_k93_246434[+0]0-318;Day0_k93_…	large subunit ribosomal protein L15;RP-L15, MRPL15, rplO	Ribosome [PATH:ko03010];Ribosome [BR:ko03011]	Translation;Protein families: genetic information processing
	K00527	K00527:ribonucleoside-triphosphate reductase (thioredoxin)	0.00367751	0.0500087	0.431708	0.176971	1.49381	Up-regulated	1.30095	218	Bison_k93_371262[+1]1-1273;Bison_k93_394037[+0]0-1155;Bison_k93_498305.f0[+2]2-479;Bison_k93_30286[+0]0-1554;Bison_k93_89619.t0[+1]1-1336;Bison_k93_387891[+0]0-879;Bison_k93_408792[+1]1-628;Bison_k93_532530[+0]0-807;Bison_k93_460480[+2]2-986;Bison_k93_280830.t0[+0]0-333;Bison_k93_50551.t0[+0]0-516;Bison_k93_406459[+1]28-994;Bison_k93_453561[+0]0-672;Bison_k93_469167[+0]0-1080;Bison_k93_89213.t0[+…	ribonucleoside-triphosphate reductase (thioredoxin) [EC:1.17.4.2];rtpR	Pyrimidine metabolism [PATH:ko00240];Purine metabolism [PATH:ko00230]	Nucleotide metabolism
	K01840	K01840:phosphomannomutase	0.00830825	0.0870186	0.38073	0.196134	1.52174	Up-regulated	1.06039	150	Day27_k93_1509747.t0[+0]0-252;Bison_k93_324528.t0[+0]0-450;Bison_k93_458747.t0[+2]2-1343;Bison_k93_248197.t0[+0]0-1062;Day0_k93_1043231[+1]1-301;Bison_k93_171582[+0]0-828;Bison_k93_80399.t0[+2]2-1094;Day0_k93_1353056[+0]0-1167;Bison_k93_143317[+0]0-543;Bison_k93_207442.t0[+0]0-402;Bison_k93_28489.t0[+0]0-288;Day27_k93_2006540[+0]0-285;Day27_k93_382699.t0[+0]0-696;Bison_k93_71901.t0[+0]0-597;Bison…	phosphomannomutase [EC:5.4.2.8];manB	Fructose and mannose metabolism [PATH:ko00051];Amino sugar and nucleotide sugar metabolism [PATH:ko00520];O-Antigen nucleotide sugar biosynthesis [PATH:ko00541]	Carbohydrate metabolism;Glycan biosynthesis and metabolism
	K00876	K00876:uridine kinase	0.0032469	0.045754	0.431708	0.198898	1.57784	Up-regulated	1.33957	254	Bison_k93_484666.t0[+2]2-551;Day27_k93_481085[+2]2-1658;Day0_k93_1847122[+0]0-1200;Bison_k93_314502.f0[+0]0-609;Day0_k93_676156.t0[+2]2-593;Bison_k93_96360[+2]2-1592;Bison_k93_422678[+0]0-660;Bison_k93_511875[+2]2-320;Bison_k93_504052[+0]180-447;Day0_k93_986805[+0]0-294;Bison_k93_36945[+1]1-952;Bison_k93_41187[+0]0-585;Bison_k93_497371[+2]2-587;Bison_k93_5092.t0[+1]1-598;Day27_k93_650541[+2]2-764…	udk, UCK; uridine kinase [EC:2.7.1.48]	Pyrimidine metabolism [PATH:ko00240];Drug metabolism - other enzymes [PATH:ko00983]	Xenobiotics biodegradation and metabolism;Nucleotide metabolism
	K01951	K01951:GMP synthase (glutamine-hydrolysing)	0.00697009	0.0785758	0.407018	0.220525	1.59769	Up-regulated	1.10471	159	Day27_k93_2028600.0[+0]0-381;Bison_k93_523496.t0[+0]0-1278;Bison_k93_29992[+0]0-444;Bison_k93_121345.t0[+0]0-870;Day27_k93_1642750.t0[+0]0-282;Bison_k93_85697[+2]2-440;Day27_k93_551117[+0]0-717;Bison_k93_528830.t0[+1]1-859;Day27_k93_820850.t0[+0]0-588;Bison_k93_443768[+2]2-611;Bison_k93_97473.t0[+0]0-330;Bison_k93_434231[+1]1-550;Bison_k93_310799[+2]2-533;Day27_k93_562389[+0]0-597;Day27_k93_51110…	GMP synthase (glutamine-hydrolysing) [EC:6.3.5.2];guaA, GMPS	Purine metabolism [PATH:ko00230];Drug metabolism - other enzymes [PATH:ko00983];Peptidases and inhibitors [BR:ko01002]	Nucleotide metabolism;Protein families: metabolism;Xenobiotics biodegradation and metabolism
	K00789	K00789:S-adenosylmethionine synthetase	0.00103993	0.0193911	0.45506	0.209371	1.65581	Up-regulated	1.7124	255	Day0_k93_1514530[+0]0-1134;Bison_k93_260422[+1]1-1159;Bison_k93_67551[+0]0-1134;Day0_k93_1052648[+1]1-1162;Bison_k93_84138.t0[+0]0-663;Bison_k93_67039[+1]226-1156;Bison_k93_450621.t0[+2]2-1244;Bison_k93_514634[+2]2-374;Bison_k93_408696[+1]1-211;Bison_k93_386959[+0]0-480;Bison_k93_255390.t0[+2]128-623;Bison_k93_40516[+0]96-573;Bison_k93_354126.t0[+0]0-441;Bison_k93_318545[+2]2-695;Bison_k93_116267…	metK; S-adenosylmethionine synthetase [EC:2.5.1.6]	Cysteine and methionine metabolism [PATH:ko00270]	Amino acid metabolism
	K02503	K02503:histidine triad (HIT) family protein	0.00498155	0.0615113	0.407018	0.228371	1.65634	Up-regulated	1.21105	155	Bison_k93_31302[+1]2071-2464;Bison_k93_31854[+0]756-1056;Day27_k93_53821[+0]678-1071;Bison_k93_317242[+0]0-489;Day27_k93_1671517.t0[+0]159-552;Bison_k93_281998[+0]0-342;Bison_k93_326458[+0]489-825;Bison_k93_468313[+0]540-930;Bison_k93_103305.t0[+1]259-634;Day27_k93_997958[+1]2071-2464;Day27_k93_1884557[+1]562-955;Bison_k93_126705[+1]589-958;Bison_k93_78367[+0]459-852;Bison_k93_540345[+0]120-537;B…	histidine triad (HIT) family protein;HINT1, hinT, hit	Exosome [BR:ko04147]	Protein families: signaling and cellular processes
	K01534	K01534:Zn2+/Cd2+-exporting ATPase	0.00864736	0.0891789	0.38073	0.276394	1.72164	Up-regulated	1.04974	73	Bison_k93_204851[+0]0-438;Bison_k93_364175[+0]0-300;Day27_k93_340149.t0[+2]155-923;Bison_k93_439729[+1]1-532;Bison_k93_262560[+2]2-458;Bison_k93_525573[+0]0-1050;Day27_k93_234363.t0[+1]265-1624;Bison_k93_454736[+0]0-609;Day27_k93_331063[+1]1-535;Bison_k93_259555.t0[+2]623-1238;Bison_k93_465593[+1]1-337;Bison_k93_397988[+2]464-746;Day0_k93_1807894[+1]1-1501;Bison_k93_69137[+0]0-300;Bison_k93_50218…	zntA; Zn2+/Cd2+-exporting ATPase [EC:7.2.2.12 7.2.2.21]	Enzymes with EC numbers	Unclassified: metabolism
	K00179	K00179:indolepyruvate ferredoxin oxidoreductase, alpha subunit	0.000627615	0.0132032	0.477271	0.229418	1.75211	Up-regulated	1.87932	200	Day27_k93_1816434.t0[+0]0-1221;Bison_k93_480726[+1]1-577;Bison_k93_505813[+0]0-564;Bison_k93_267670[+1]1-826;Bison_k93_293029[+2]2-788;Bison_k93_288292.t0[+0]42-1185;Bison_k93_510965[+2]2-647;Day0_k93_1582871[+2]2-1760;Bison_k93_378687[+0]0-801;Bison_k93_517168[+1]1-442;Day0_k93_1753259.t0[+0]0-1113;Bison_k93_371206.t0[+2]2-476;Bison_k93_246545.t0[+0]0-441;Bison_k93_308633[+2]2-455;Bison_k93_3434…	indolepyruvate ferredoxin oxidoreductase, alpha subunit [EC:1.2.7.8];iorA	Enzymes with EC numbers	Unclassified: metabolism
	K00812	K00812:aspartate aminotransferase	0.00042036	0.00973022	0.498493	0.228058	1.75981	Up-regulated	2.01188	199	Bison_k93_309255[+0]0-1188;Bison_k93_465687[+0]0-1173;Bison_k93_465200[+2]2-554;Bison_k93_401880[+0]0-402;Bison_k93_84016.t0[+0]0-321;Bison_k93_502464.t0[+0]0-720;Day27_k93_1377734.0[+2]533-1781;Day27_k93_1759135[+0]0-381;Bison_k93_144771.0[+2]2-431;Day0_k93_1196826.t0[+1]106-499;Bison_k93_533819.t0[+1]13-469;Day27_k93_1247825[+2]2-353;Bison_k93_491224.t0[+1]484-703;Bison_k93_516585[+0]0-357;Biso…	aspB; aspartate aminotransferase [EC:2.6.1.1]	Tyrosine metabolism [PATH:ko00350];Arginine biosynthesis [PATH:ko00220];Tropane, piperidine and pyridine alkaloid biosynthesis [PATH:ko00960];Phenylalanine metabolism [PATH:ko00360];Cysteine and methionine metabolism [PATH:ko00270];Isoquinoline alkaloid biosynthesis [PATH:ko00950];Alanine, aspartate and glutamate metabolism [PATH:ko00250];Amino acid related enzymes [BR:ko01007];Arginine and proli…	Protein families: metabolism;Amino acid metabolism;Biosynthesis of other secondary metabolites
	K07496	K07496:putative transposase	0.00435114	0.0560713	0.407018	0.257313	1.7676	Up-regulated	1.25126	114	Bison_k93_29963.t0[+1]1-634;Bison_k93_280815[+1]1-1267;Bison_k93_131522.t0[+0]1110-1773;Bison_k93_10607[+0]0-768;Bison_k93_19956[+2]2-1304;Bison_k93_51317.t0[+2]2-908;Bison_k93_20011[+0]0-345;Day0_k93_963852[+1]1-1273;Day27_k93_2046731[+2]464-1244;Day27_k93_2046731[+1]1471-1723;Day27_k93_11384[+1]1066-2395;Bison_k93_279925.1[+2]2-467;Bison_k93_62990.t0[+1]55-292;Bison_k93_266886[+0]0-1194;Bison_k…	K07496; putative transposase	Replication and repair	Unclassified: genetic information processing
	K09181	K09181:acetyltransferase	0.00592979	0.0686294	0.407018	0.284218	1.76895	Up-regulated	1.16349	49	Day27_k93_498087[+0]0-459;Day27_k93_284317.t0[+0]0-324;Bison_k93_507117[+1]1-910;Bison_k93_485386.t0[+0]0-693;Day27_k93_927433.t0[+0]0-1206;Bison_k93_492577[+0]0-387;Bison_k93_84566.t0[+1]1-340;Bison_k93_431410.t0[+0]0-495;Bison_k93_509379.t0[+0]102-636;Bison_k93_40510.t0[+0]0-315;Day0_k93_1280633[+0]0-297;Day27_k93_1898189.t0[+2]2-413;Bison_k93_16628[+0]0-306;Day0_k93_1341435[+2]2-431;Bison_k93_…	yfiQ; acetyltransferase	Others	Unclassified: metabolism
	K00721	K00721:dolichol-phosphate mannosyltransferase	0.00532649	0.0647954	0.407018	0.299709	1.78951	Up-regulated	1.18846	56	Bison_k93_253230[+2]2-647;Bison_k93_308529[+0]0-387;Bison_k93_375117.t0[+0]0-681;Bison_k93_410071[+1]97-454;Bison_k93_390605[+1]1-385;Bison_k93_264041.t0[+2]2-638;Bison_k93_49528[+2]65-839;Bison_k93_193265.t0[+2]2-521;Bison_k93_126658.t0[+0]0-447;Day27_k93_1360700[+0]0-744;Bison_k93_352989[+1]1-676;Bison_k93_44324[+0]0-390;Day0_k93_1206221.t0[+1]1951-2665;Day0_k93_228694[+0]0-537;Bison_k93_281943…	DPM1; dolichol-phosphate mannosyltransferase [EC:2.4.1.83]	Glycosyltransferases [BR:ko01003];N-Glycan biosynthesis [PATH:ko00510]	Protein families: metabolism;Glycan biosynthesis and metabolism
	K01712	K01712:urocanate hydratase	0.00485313	0.0602278	0.407018	0.289837	1.80538	Up-regulated	1.2202	74	Bison_k93_172101[+0]0-981;Day0_k93_1575589[+1]1606-3625;Bison_k93_393218.t0[+0]0-636;Bison_k93_436725[+1]1-448;Bison_k93_161562[+0]0-705;Bison_k93_356234.t0[+0]0-645;Bison_k93_413954.t0[+2]2-614;Day27_k93_328502.t0[+2]671-2618;Day0_k93_1729195.t0[+1]1-643;Day27_k93_2050976[+0]0-300;Bison_k93_272013[+0]0-528;Day0_k93_202761[+0]0-1143;Day27_k93_2036755.t0[+2]449-1115;Bison_k93_188151[+2]2-464;Bison…	urocanate hydratase [EC:4.2.1.49];hutU, UROC1	Histidine metabolism [PATH:ko00340]	Amino acid metabolism
	K02006	K02006:cobalt/nickel transport system ATP-binding protein	0.0093232	0.0936633	0.38073	0.367798	1.84582	Up-regulated	1.02843	27	Bison_k93_128313[+0]432-894;Day27_k93_900533.t0[+2]2-746;Bison_k93_456072.t0[+1]1-304;Bison_k93_91349[+0]0-543;Bison_k93_1548[+2]2-431;Day0_k93_949616.t0[+1]577-1381;Bison_k93_326373.t0[+2]2-719;Day0_k93_1627525[+0]204-1035;Bison_k93_519611[+2]248-800;Bison_k93_200325.t0[+0]0-531;Day27_k93_1610524.t0[+0]0-723;Day0_k93_310875[+1]766-1936;Bison_k93_387542.t0[+2]461-710;Bison_k93_505658.t0[+2]2-386;…	cbiO; cobalt/nickel transport system ATP-binding protein	Transporters [BR:ko02000];ABC transporters [PATH:ko02010]	Protein families: signaling and cellular processes;Membrane transport
	K11358	K11358:aspartate aminotransferase	0.00182261	0.0293528	0.45506	0.284483	1.85898	Up-regulated	1.53235	88	Bison_k93_524032[+1]1-1135;Bison_k93_237880.t0[+0]0-1332;Bison_k93_425309[+0]0-735;Bison_k93_284529[+0]0-1158;Day27_k93_1539125.t0[+0]0-423;Day0_k93_1074174.t0[+2]2183-2942;Bison_k93_402750[+1]1-490;Day27_k93_404010[+0]0-741;Day0_k93_1727846[+0]0-717;Bison_k93_104417[+0]0-351;Bison_k93_71563.t0[+0]0-297;Bison_k93_489751.t0[+1]1-346;Day0_k93_1502499[+0]0-1194;Bison_k93_113303[+0]0-312;Bison_k93_16…	aspartate aminotransferase [EC:2.6.1.1];yhdR	Amino acid related enzymes [BR:ko01007];Arginine biosynthesis [PATH:ko00220];Arginine and proline metabolism [PATH:ko00330];Tropane, piperidine and pyridine alkaloid biosynthesis [PATH:ko00960];Isoquinoline alkaloid biosynthesis [PATH:ko00950];Phenylalanine, tyrosine and tryptophan biosynthesis [PATH:ko00400];Novobiocin biosynthesis [PATH:ko00401];Phenylalanine metabolism [PATH:ko00360];Cysteine …	Protein families: metabolism;Biosynthesis of other secondary metabolites;Amino acid metabolism
	K02470	K02470:DNA gyrase subunit B	1.53266e-05	0.00065417	0.57561	0.223921	1.86885	Up-regulated	3.18431	359	Bison_k93_291842[+1]1-772;Bison_k93_42362.t0[+0]0-807;Day27_k93_371985[+0]111-1560;Bison_k93_60304.t0[+0]0-417;Day27_k93_1397076.t0[+0]0-1206;Day27_k93_1507901.t0[+1]1-865;Day27_k93_704621[+0]0-759;Bison_k93_33971.t0[+0]0-465;Bison_k93_382972.t0[+0]0-753;Day27_k93_1594685[+1]1-313;Bison_k93_157495[+0]0-357;Bison_k93_284191.t0[+0]0-750;Day0_k93_1071965[+0]0-1206;Bison_k93_236899[+0]0-426;Day0_k93_…	DNA gyrase subunit B [EC:5.6.2.2];gyrB	DNA replication proteins [BR:ko03032];DNA repair and recombination proteins [BR:ko03400]	Protein families: genetic information processing
	K04771	K04771:serine protease Do	4.03216e-05	0.00144532	0.557332	0.235271	1.88018	Up-regulated	2.84004	244	Bison_k93_204430[+0]0-1050;Bison_k93_303340[+0]0-1029;Bison_k93_77548.t0[+2]2-1157;Bison_k93_274114[+1]1-1021;Day27_k93_19451[+0]0-1365;Bison_k93_307629[+2]2-1301;Day27_k93_175167.t0[+0]0-891;Bison_k93_520633[+0]0-573;Bison_k93_329849[+2]2-602;Bison_k93_520269.t0[+2]2-812;Bison_k93_55019.t0[+0]0-906;Bison_k93_35066.t0[+0]0-360;Bison_k93_473174.t0[+0]0-831;Day0_k93_1231137[+0]0-1023;Bison_k93_7773…	serine protease Do [EC:3.4.21.107];degP, htrA	Cationic antimicrobial peptide (CAMP) resistance [PATH:ko01503];Chaperones and folding catalysts [BR:ko03110];Peptidases and inhibitors [BR:ko01002];Two-component system [PATH:ko02020]	Protein families: genetic information processing;Drug resistance: antimicrobial;Protein families: metabolism;Signal transduction
	K03308	K03308:neurotransmitter:Na+ symporter, NSS family	0.00032754	0.00787804	0.498493	0.257505	1.88088	Up-regulated	2.10358	164	Bison_k93_84557[+1]58-1555;Day27_k93_1710271[+0]0-1623;Bison_k93_218976.t0[+0]216-1566;Bison_k93_204426[+2]2-632;Bison_k93_343558[+2]338-722;Bison_k93_438680.t0[+1]1-901;Bison_k93_413745[+1]112-1564;Bison_k93_294238[+0]0-801;Bison_k93_3023[+0]0-918;Bison_k93_336144[+1]40-1180;Bison_k93_497264[+0]0-1143;Bison_k93_411739[+0]0-996;Day0_k93_676570[+1]1-1057;Day27_k93_2018330[+0]0-402;Bison_k93_214475…	neurotransmitter:Na+ symporter, NSS family;TC.NSS	Transport	Unclassified: signaling and cellular processes
	K00652	K00652:8-amino-7-oxononanoate synthase	0.00140854	0.0244147	0.45506	0.286138	1.8827	Up-regulated	1.61235	73	Bison_k93_431454.t0[+0]0-738;Bison_k93_260935[+0]81-1047;Bison_k93_188113[+1]1-739;Bison_k93_129607.t0[+1]1-766;Day27_k93_694500.t0[+0]0-777;Bison_k93_196598[+2]2-566;Bison_k93_344519.t0[+0]0-363;Bison_k93_146252.t0[+2]2-653;Bison_k93_48621[+0]0-1146;Day27_k93_1978576[+0]0-915;Bison_k93_104161[+2]2-1226;Bison_k93_399402.t0[+0]0-369;Bison_k93_268309[+1]1-373;Day27_k93_486299.t0[+0]0-498;Day27_k93_…	8-amino-7-oxononanoate synthase [EC:2.3.1.47];bioF	Amino acid related enzymes [BR:ko01007];Biotin metabolism [PATH:ko00780]	Metabolism of cofactors and vitamins;Protein families: metabolism
	K03310	K03310:alanine or glycine:cation symporter, AGCS family	4.44936e-05	0.00157196	0.557332	0.241202	1.89676	Up-regulated	2.80356	241	Bison_k93_377507.t0[+1]1-1459;Bison_k93_100141[+2]2-527;Bison_k93_260327.t0[+0]0-909;Bison_k93_89819[+1]1-526;Bison_k93_507441[+0]0-1395;Bison_k93_323125[+2]2-500;Bison_k93_322851[+1]1-721;Bison_k93_17320[+1]1-481;Bison_k93_418280[+0]0-444;Bison_k93_256698[+2]311-1715;Bison_k93_246756[+0]0-1374;Bison_k93_336199.t0[+1]1-703;Day27_k93_461039[+2]2-1397;Bison_k93_192611.t0[+0]0-414;Bison_k93_185261.t…	TC.AGCS; alanine or glycine:cation symporter, AGCS family	Transport	Unclassified: signaling and cellular processes
	K23269	K23269:phosphoribosylformylglycinamidine synthase subunit PurL	0.00402723	0.0532923	0.407018	0.40237	1.90225	Up-regulated	1.27334	22	Bison_k93_168412[+0]0-738;Bison_k93_34137.t0[+2]2-476;Day27_k93_1841884.t0[+1]1-406;Bison_k93_86477.t0[+0]0-567;Bison_k93_110994.t0[+0]0-405;Bison_k93_211964.t0[+1]1-262;Bison_k93_294682.t0[+0]0-624;Day27_k93_972305[+0]0-1155;Bison_k93_329611.t0[+1]1-550;Day27_k93_585900.t0[+1]517-1468;Bison_k93_471787[+0]0-300;Bison_k93_106617.t0[+2]2-290;Day27_k93_1249090[+0]0-378;Day0_k93_1233968[+0]0-1608;Day…	purL; phosphoribosylformylglycinamidine synthase subunit PurL [EC:6.3.5.3]	Purine metabolism [PATH:ko00230]	Nucleotide metabolism
	K02622	K02622:topoisomerase IV subunit B	0.00151922	0.0259674	0.45506	0.312939	1.90921	Up-regulated	1.58557	65	Bison_k93_295445.t0[+0]0-444;Day0_k93_309502.t0[+2]74-533;Bison_k93_514544[+0]0-594;Bison_k93_215533[+1]1-610;Day27_k93_226866.t0[+0]0-936;Bison_k93_243719[+1]172-592;Bison_k93_396236.t0[+0]0-468;Bison_k93_5744.t0[+0]81-450;Bison_k93_257325[+0]0-864;Bison_k93_111336.t0[+2]2-308;Day27_k93_194297[+0]0-633;Day27_k93_362664[+0]0-1053;Bison_k93_519782.t1[+1]1-253;Day27_k93_967536[+1]1-412;Day27_k93_97…	topoisomerase IV subunit B [EC:5.6.2.2];parE	Prokaryotic defense system [BR:ko02048];Chromosome and associated proteins [BR:ko03036];DNA replication proteins [BR:ko03032]	Protein families: signaling and cellular processes;Protein families: genetic information processing
	K01270	K01270:dipeptidase D	1.46205e-05	0.000631333	0.593325	0.238163	1.93048	Up-regulated	3.19974	283	Bison_k93_503425[+2]95-1184;Bison_k93_1939[+0]0-1308;Bison_k93_74040.t0[+2]2-548;Bison_k93_20101[+0]0-816;Bison_k93_533426.t0[+0]0-1059;Bison_k93_386993.t0[+0]0-561;Bison_k93_77845[+0]0-984;Bison_k93_479594[+0]0-720;Day0_k93_419988[+0]0-321;Day27_k93_1926412[+0]0-1230;Bison_k93_96551.t0[+2]2-533;Bison_k93_345733[+0]0-798;Bison_k93_196151.t0[+0]0-807;Bison_k93_294533[+0]0-744;Bison_k93_7738[+0]0-5…	pepD; dipeptidase D [EC:3.4.13.-]	Glutathione metabolism [PATH:ko00480];Peptidases and inhibitors [BR:ko01002]	Metabolism of other amino acids;Protein families: metabolism
	K00605	K00605:aminomethyltransferase	0.000235984	0.00611406	0.518848	0.27473	1.93836	Up-regulated	2.21367	133	Bison_k93_190616[+1]1-766;Bison_k93_718[+2]92-854;Bison_k93_280756.t0[+2]230-1487;Bison_k93_358561[+1]1-787;Bison_k93_72734.t0[+1]1-904;Bison_k93_116944[+1]1-736;Bison_k93_100439[+0]501-717;Bison_k93_383653[+0]909-1344;Day27_k93_1554374.t0[+1]1-652;Bison_k93_129295.t0[+0]0-669;Bison_k93_233769[+0]0-855;Bison_k93_412912[+0]0-336;Bison_k93_22381.t0[+2]2-758;Bison_k93_285316[+2]2-401;Bison_k93_60125…	gcvT, AMT; aminomethyltransferase [EC:2.1.2.10]	Glycine, serine and threonine metabolism [PATH:ko00260];Glyoxylate and dicarboxylate metabolism [PATH:ko00630];One carbon pool by folate [PATH:ko00670]	Metabolism of cofactors and vitamins;Carbohydrate metabolism;Amino acid metabolism
	K09014	K09014:Fe-S cluster assembly protein SufB	0.00236286	0.0359	0.431708	0.350585	1.93954	Up-regulated	1.44491	47	Bison_k93_261622[+0]0-498;Bison_k93_314562.t0[+0]0-345;Bison_k93_478365[+2]2-347;Bison_k93_187777.t0[+0]0-825;Bison_k93_424843[+0]0-465;Bison_k93_460678.t0[+0]0-414;Bison_k93_312033[+1]1-289;Bison_k93_24096.t0[+0]0-375;Day0_k93_1117984[+1]1-517;Day0_k93_1591586.t0[+1]1-583;Day27_k93_1930043[+0]0-528;Day0_k93_1190887[+2]143-689;Day27_k93_1479252.t0[+0]39-357;Bison_k93_517115.t0[+0]0-354;Bison_k93_…	sufB; Fe-S cluster assembly protein SufB	General function prediction only	Poorly characterized
	K13653	K13653:AraC family transcriptional regulator	0.00146935	0.0252522	0.45506	0.326788	1.94802	Up-regulated	1.5977	60	Bison_k93_435087[+2]86-902;Bison_k93_196575[+2]2-473;Bison_k93_161689.t0[+2]557-1247;Bison_k93_525117.t0[+2]2-230;Day27_k93_2044300[+0]273-1104;Bison_k93_89863.t0[+1]1-346;Bison_k93_278604[+2]2-281;Bison_k93_408178[+0]273-1104;Bison_k93_387038[+1]1-364;Bison_k93_38342[+0]0-330;Day27_k93_1585518[+0]0-483;Bison_k93_157180[+1]1-808;Bison_k93_26804.t0[+0]0-675;Bison_k93_411599[+0]0-333;Day27_k93_1513…	AraC family transcriptional regulator;K13653	Transcription factors [BR:ko03000]	Protein families: genetic information processing
	K01745	K01745:histidine ammonia-lyase	0.0022119	0.0341687	0.431708	0.325447	1.95636	Up-regulated	1.46637	63	Day27_k93_1235097.t0[+2]2-1115;Day0_k93_1575589[+0]27-1593;Day0_k93_996530[+0]0-915;Day0_k93_1113399[+0]45-1587;Day0_k93_1611168[+0]0-984;Bison_k93_118354.t0[+0]0-807;Bison_k93_16039[+1]1-595;Bison_k93_460340.t0[+1]1-868;Day27_k93_328502.t0[+1]1-556;Bison_k93_370801[+1]1-571;Bison_k93_383043.t0[+0]0-411;Day27_k93_349997[+0]0-435;Bison_k93_380670[+0]0-417;Bison_k93_36797[+2]2-296;Day27_k93_359793[…	histidine ammonia-lyase [EC:4.3.1.3];hutH, HAL	Histidine metabolism [PATH:ko00340]	Amino acid metabolism
	K01844	K01844:beta-lysine 5,6-aminomutase alpha subunit	0.00122299	0.0219189	0.45506	0.329205	1.96243	Up-regulated	1.65918	48	Bison_k93_176814.t0[+2]245-878;Bison_k93_53699[+2]2-1277;Day27_k93_545412[+1]1-1258;Bison_k93_373660.t0[+1]1-826;Bison_k93_202650.t0[+0]1491-3048;Day0_k93_1818936.t0[+0]0-213;Day27_k93_1598565[+0]0-459;Day27_k93_1971008[+0]0-417;Bison_k93_528663.t0[+1]49-568;Day27_k93_546958.t0[+2]2-587;Bison_k93_181884[+2]140-500;Bison_k93_29743[+0]0-330;Day0_k93_189394.t0[+1]1-853;Bison_k93_528608.t0[+0]0-366;D…	beta-lysine 5,6-aminomutase alpha subunit [EC:5.4.3.3];kamD	Lysine degradation [PATH:ko00310]	Amino acid metabolism
	K03696	K03696:ATP-dependent Clp protease ATP-binding subunit ClpC	1.73216e-05	0.00072118	0.57561	0.249727	1.96311	Up-regulated	3.14196	236	Bison_k93_398707[+0]0-1704;Day27_k93_1392866[+0]72-2574;Bison_k93_453177.t0[+0]0-1446;Bison_k93_102307.t0[+0]0-690;Bison_k93_305654[+0]0-678;Bison_k93_54531[+0]0-870;Day27_k93_2113203.t0[+0]0-396;Bison_k93_512909[+0]0-885;Bison_k93_98187[+1]1-1222;Day27_k93_2116835[+0]0-486;Day27_k93_1125928[+0]0-510;Bison_k93_417533.t0[+0]0-378;Bison_k93_260968.t0[+0]0-453;Bison_k93_168905[+2]2-398;Day0_k93_1211…	clpC; ATP-dependent Clp protease ATP-binding subunit ClpC	Chaperones and folding catalysts [BR:ko03110]	Protein families: genetic information processing
	K01667	K01667:tryptophanase	0.000455317	0.0103767	0.498493	0.294067	1.97362	Up-regulated	1.98394	95	Bison_k93_364930[+1]1-1333;Bison_k93_173719.t0[+0]0-597;Bison_k93_295190.t0[+2]2-452;Bison_k93_446770[+0]114-840;Bison_k93_384693[+0]0-639;Day27_k93_1220287[+0]0-843;Bison_k93_130627.t0[+2]2-749;Day0_k93_770048.t0[+2]2-383;Day0_k93_1030624[+0]0-753;Day27_k93_2095396[+2]2-1187;Bison_k93_293073[+2]2-878;Bison_k93_217352[+0]0-696;Day27_k93_502674[+1]1-1444;Day27_k93_918610[+0]0-387;Bison_k93_527985[…	tryptophanase [EC:4.1.99.1];tnaA	Tryptophan metabolism [PATH:ko00380]	Amino acid metabolism
	K06178	K06178:23S rRNA pseudouridine2605 synthase	0.00182461	0.0293528	0.45506	0.342324	1.97383	Up-regulated	1.53235	53	Bison_k93_400986[+2]2-842;Bison_k93_78221[+0]0-690;Bison_k93_63550[+0]0-1311;Day0_k93_1673900[+0]3-1458;Bison_k93_213054.t0[+0]0-867;Bison_k93_64622.t0[+2]2-1136;Bison_k93_357984.t0[+0]0-711;Bison_k93_109819[+0]0-552;Bison_k93_533691[+0]0-447;Day27_k93_1224032.t0[+1]43-1606;Bison_k93_23191[+0]0-264;Bison_k93_363073[+0]0-294;Day27_k93_616500[+0]0-387;Day0_k93_141640[+2]149-1190;Day0_k93_19339[+1]1…	23S rRNA pseudouridine2605 synthase [EC:5.4.99.22];rluB	Ribosome biogenesis [BR:ko03009]	Protein families: genetic information processing
	K07403	K07403:membrane-bound serine protease (ClpP class)	0.00242168	0.0365679	0.431708	0.347434	1.9816	Up-regulated	1.4369	51	Day27_k93_990356.t0[+1]1-469;Bison_k93_312170[+1]1-490;Bison_k93_469080[+2]2-518;Day27_k93_1889328.t0[+0]0-501;Day0_k93_1005763[+1]508-1456;Day27_k93_935478.t0[+2]80-539;Bison_k93_278324[+2]2-362;Day27_k93_952299.t0[+2]2-488;Day27_k93_367898[+0]0-471;Day0_k93_1205573[+2]2-518;Bison_k93_110089.t0[+2]2-365;Day0_k93_731594.t0[+0]0-513;Day27_k93_2067678[+0]156-591;Bison_k93_490202[+2]2-479;Bison_k93_…	membrane-bound serine protease (ClpP class);nfeD	Protein processing	Unclassified: genetic information processing
	K01039	K01039:glutaconate CoA-transferase, subunit A	0.00438092	0.0563567	0.407018	0.465386	1.98772	Up-regulated	1.24905	21	Bison_k93_107662[+2]3008-3539;Bison_k93_129396[+0]0-363;Day0_k93_106183.t0[+1]2707-3238;Day27_k93_1235396[+2]2-623;Bison_k93_75443[+0]0-957;Bison_k93_24030.t0[+0]0-378;Day27_k93_521194.t0[+1]580-1531;Day0_k93_1744488[+0]0-978;Bison_k93_490661.t0[+1]1-997;Day0_k93_50102.t0[+1]1-685;Day27_k93_186767.t0[+2]2-584;Bison_k93_443628[+1]1-544;Day0_k93_163552[+1]1-448;Day0_k93_747767[+2]2-509;Day27_k93_28…	glutaconate CoA-transferase, subunit A [EC:2.8.3.12];gctA	Styrene degradation [PATH:ko00643];Butanoate metabolism [PATH:ko00650]	Carbohydrate metabolism;Xenobiotics biodegradation and metabolism
	K03315	K03315:Na+:H+ antiporter, NhaC family	0.0002323	0.00606114	0.518848	0.294253	1.98972	Up-regulated	2.21745	106	Day27_k93_189962[+0]0-996;Bison_k93_165041[+1]1-634;Bison_k93_381894[+1]1-745;Bison_k93_293780[+0]0-822;Bison_k93_359287[+2]2-1559;Bison_k93_455861.t0[+2]3689-4436;Bison_k93_335707[+0]0-1218;Day27_k93_1953834[+1]1-256;Bison_k93_167109[+0]0-411;Bison_k93_129095[+1]70-1624;Day0_k93_318815[+0]0-1230;Bison_k93_6552[+1]40-367;Bison_k93_109694[+2]2-806;Bison_k93_451944.t0[+2]2-809;Bison_k93_49814[+2]2-…	nhaC; Na+:H+ antiporter, NhaC family	Transporters [BR:ko02000]	Protein families: signaling and cellular processes
	K03305	K03305:proton-dependent oligopeptide transporter, POT family	3.14343e-05	0.00117798	0.557332	0.277032	1.99657	Up-regulated	2.92886	151	Bison_k93_98732[+0]0-549;Bison_k93_132377[+0]0-1026;Day0_k93_879335[+0]0-531;Bison_k93_413299.t0[+0]0-1581;Bison_k93_413299.t0[+2]1664-1901;Bison_k93_160424[+1]1-649;Day27_k93_562053[+2]2-842;Bison_k93_18790[+2]2-527;Bison_k93_312074.t0[+0]0-957;Day0_k93_1541187.t0[+1]1-658;Bison_k93_255945[+0]0-546;Bison_k93_211548[+0]0-516;Day0_k93_1858115[+1]1-673;Bison_k93_526516.t0[+0]0-498;Bison_k93_399868.…	proton-dependent oligopeptide transporter, POT family;TC.POT	Transport	Unclassified: signaling and cellular processes
	K00929	K00929:butyrate kinase	0.000323921	0.00781645	0.498493	0.301577	1.99727	Up-regulated	2.10699	96	Day27_k93_31828[+0]0-1047;Bison_k93_68324[+0]156-1152;Day0_k93_97355[+2]164-764;Day0_k93_1710719[+1]829-1489;Day27_k93_657412.0[+0]0-342;Bison_k93_469783[+0]0-624;Bison_k93_39118[+2]1445-1754;Bison_k93_7349.t0[+2]1445-1721;Bison_k93_170010.t0[+0]0-498;Day0_k93_1582871[+1]3274-4363;Day27_k93_472528[+2]284-1358;Day27_k93_275561.t0[+0]0-810;Bison_k93_100288.t0[+2]2-1094;Day27_k93_382240.t0[+1]1-670;…	butyrate kinase [EC:2.7.2.7];buk	Butanoate metabolism [PATH:ko00650]	Carbohydrate metabolism
	K01369	K01369:legumain	5.66933e-05	0.00191152	0.557332	0.265776	1.99786	Up-regulated	2.71862	188	Day0_k93_1354335[+1]1-520;Day27_k93_304528[+1]1-1231;Day27_k93_1763756.t0[+0]0-837;Bison_k93_215744[+0]0-1209;Day27_k93_376829[+0]0-1281;Bison_k93_477674[+2]2-629;Day27_k93_309653[+2]2-338;Day27_k93_1140466.t0[+1]1-685;Day27_k93_427847[+1]1-817;Bison_k93_187365[+2]2-638;Bison_k93_73648[+1]1-580;Bison_k93_73648[+2]653-950;Day0_k93_1755010[+2]2-272;Day27_k93_1873238.t0[+2]2-779;Day27_k93_1258937[+1…	legumain [EC:3.4.22.34];LGMN	Lysosome [PATH:ko04142];Antigen processing and presentation [PATH:ko04612];Peptidases and inhibitors [BR:ko01002]	Transport and catabolism;Protein families: metabolism;Immune system
	K06400	K06400:site-specific DNA recombinase	0.000290914	0.00713657	0.498493	0.297053	1.99859	Up-regulated	2.14651	105	Day27_k93_992843[+2]2-1712;Day27_k93_1224677[+2]2-1655;Bison_k93_332814[+0]0-1557;Bison_k93_114685.0[+1]1-955;Day27_k93_2066041[+2]2-1301;Day27_k93_227207.2[+1]1-1537;Day0_k93_127873[+2]2-1403;Day27_k93_1228344.5[+0]0-975;Bison_k93_487643.0[+2]2-1655;Bison_k93_53829.0[+2]3641-5072;Day27_k93_1744546.t0[+1]4348-5779;Day0_k93_383955[+2]2891-4283;Day27_k93_232117[+0]0-852;Bison_k93_456791[+2]2-1643;D…	site-specific DNA recombinase;spoIVCA	Cell growth	Unclassified: signaling and cellular processes
	K10793	K10793:D-proline reductase (dithiol) PrdA	0.000290485	0.00713657	0.498493	0.302774	2.0052	Up-regulated	2.14651	96	Bison_k93_125740[+0]0-228;Bison_k93_208512.t0[+0]0-1371;Bison_k93_204609.t0[+0]0-342;Day0_k93_565141.t0[+0]0-342;Bison_k93_329623[+0]0-363;Bison_k93_303074[+1]424-1045;Bison_k93_519460.t0[+2]2-365;Bison_k93_252011.t0[+0]0-1140;Bison_k93_319097[+0]0-318;Bison_k93_226206[+0]0-693;Day27_k93_597136[+1]1-1525;Bison_k93_429563[+1]1-691;Day27_k93_1845884[+0]0-222;Bison_k93_152618[+1]1-649;Bison_k93_1575…	prdA; D-proline reductase (dithiol) PrdA [EC:1.21.4.1]	Arginine and proline metabolism [PATH:ko00330]	Amino acid metabolism
	K24012	K24012:acetate---CoA ligase (ADP-forming)	2.60608e-05	0.000997061	0.57561	0.27687	2.0135	Up-regulated	3.00128	139	Bison_k93_258334[+1]1-1792;Bison_k93_196820[+2]2-710;Bison_k93_16768[+0]0-924;Bison_k93_518450[+0]0-498;Bison_k93_534473[+0]0-1467;Day27_k93_1775451[+0]0-1038;Bison_k93_488757.t0[+0]0-2007;Bison_k93_437679[+1]1-763;Bison_k93_397187[+1]1-589;Bison_k93_289391[+0]246-1965;Bison_k93_195423.t0[+1]1-616;Bison_k93_515275[+0]0-363;Day0_k93_1123013[+0]0-1014;Bison_k93_298304[+0]0-558;Bison_k93_253859[+2]2…	acdAB; acetate---CoA ligase (ADP-forming) [EC:6.2.1.13]	Pyruvate metabolism [PATH:ko00620];Propanoate metabolism [PATH:ko00640];Glycolysis / Gluconeogenesis [PATH:ko00010];Lipid biosynthesis proteins [BR:ko01004]	Carbohydrate metabolism;Protein families: metabolism
	K03738	K03738:aldehyde:ferredoxin oxidoreductase	0.00106415	0.0196935	0.45506	0.396529	2.01563	Up-regulated	1.70568	37	Bison_k93_238172[+2]611-1514;Bison_k93_144145.t0[+0]0-1359;Bison_k93_281037[+2]44-947;Bison_k93_6227[+1]1-934;Day27_k93_1925366[+1]1-1954;Bison_k93_521408[+0]0-612;Bison_k93_326547[+2]173-443;Day27_k93_1973426[+0]237-1110;Day27_k93_596164[+0]0-984;Bison_k93_369175[+0]0-348;Bison_k93_89893.t0[+2]137-419;Bison_k93_174543[+2]2-347;Bison_k93_256967[+1]1-391;Day27_k93_1912723.t0[+2]2-893;Day0_k93_9323…	aldehyde:ferredoxin oxidoreductase [EC:1.2.7.5];aor	Pentose phosphate pathway [PATH:ko00030]	Carbohydrate metabolism
	K17898	K17898:D-ornithine 4,5-aminomutase subunit beta	0.00202913	0.0318113	0.431708	0.391001	2.02481	Up-regulated	1.49742	39	Bison_k93_211501.t0[+2]3533-5795;Day0_k93_1798093.0[+1]3532-5800;Bison_k93_73.t0[+0]0-1218;Day0_k93_1007017[+0]0-1176;Bison_k93_288544[+1]1-1204;Day0_k93_40689[+1]1090-1303;Day27_k93_1241738.t0[+2]2-521;Bison_k93_526894[+1]1-772;Day27_k93_119047[+1]1-601;Bison_k93_527494[+2]950-1559;Day27_k93_1413539[+2]431-2705;Day0_k93_1792427[+1]1-958;Bison_k93_348499[+2]2-1340;Day27_k93_1258419.t0[+2]146-572;…	D-ornithine 4,5-aminomutase subunit beta [EC:5.4.3.5];oraE	D-Arginine and D-ornithine metabolism [PATH:ko00472]	Metabolism of other amino acids
	K13444	K13444:formylglycine-generating enzyme	5.25401e-07	3.37353e-05	0.659444	0.244067	2.02538	Up-regulated	4.47192	327	Bison_k93_343309[+0]282-1440;Bison_k93_200644[+2]2-839;Bison_k93_161440[+2]2-578;Bison_k93_5438.t0[+0]12-1503;Bison_k93_139098.t0[+0]0-300;Day0_k93_368135[+2]281-749;Bison_k93_352439[+2]2-1091;Day27_k93_1536223[+1]1-1456;Bison_k93_522062.t0[+0]0-1008;Bison_k93_70335.t0[+0]0-465;Bison_k93_519097[+1]1339-2791;Bison_k93_11066[+0]60-1620;Bison_k93_7181[+2]14-983;Day27_k93_1746330.t0[+0]0-384;Bison_k9…	SUMF1, FGE; formylglycine-generating enzyme [EC:1.8.3.7]	Lysosome [PATH:ko04142]	Transport and catabolism
	K00281	K00281:glycine dehydrogenase	0.000758768	0.0152249	0.477271	0.33514	2.02882	Up-regulated	1.81745	64	Day27_k93_1762029[+0]0-933;Bison_k93_517495.t0[+2]2-1982;Bison_k93_377323[+0]0-432;Day27_k93_1405108[+2]251-824;Bison_k93_391526[+0]0-348;Bison_k93_313207[+0]0-639;Bison_k93_64628.t0[+2]2-305;Bison_k93_78701[+0]0-474;Day0_k93_634124[+1]130-778;Bison_k93_363103[+0]0-279;Day0_k93_1760748[+0]0-711;Bison_k93_490816.t0[+0]0-675;Bison_k93_496206.t0[+0]0-282;Day27_k93_1395027[+0]0-738;Bison_k93_144767[+…	glycine dehydrogenase [EC:1.4.4.2];GLDC, gcvP	Glyoxylate and dicarboxylate metabolism [PATH:ko00630];Glycine, serine and threonine metabolism [PATH:ko00260]	Carbohydrate metabolism;Amino acid metabolism
	K00811	K00811:aspartate aminotransferase, chloroplastic	0.000993362	0.0186641	0.45506	0.368718	2.03985	Up-regulated	1.72899	25	Bison_k93_366643.t0[+0]144-735;Bison_k93_205541[+1]388-1108;Day0_k93_1385032[+0]0-879;Day0_k93_770854[+1]466-1663;Bison_k93_261846[+0]0-921;Bison_k93_532264.t0[+0]0-807;Day27_k93_319209.t0[+0]0-414;Bison_k93_119358[+2]2-500;Bison_k93_46059.t0[+0]0-210;Bison_k93_428409[+2]2-500;Bison_k93_165650[+2]2-662;Day0_k93_1005037.t0[+0]0-327;Bison_k93_175923[+2]2-521;Day27_k93_424610[+0]0-834;Bison_k93_4608…	aspartate aminotransferase, chloroplastic [EC:2.6.1.1];ASP5	Arginine biosynthesis [PATH:ko00220];Tropane, piperidine and pyridine alkaloid biosynthesis [PATH:ko00960];Phenylalanine metabolism [PATH:ko00360];Cysteine and methionine metabolism [PATH:ko00270];Isoquinoline alkaloid biosynthesis [PATH:ko00950];Tyrosine metabolism [PATH:ko00350];Amino acid related enzymes [BR:ko01007];Arginine and proline metabolism [PATH:ko00330];Phenylalanine, tyrosine and tr…	Protein families: metabolism;Amino acid metabolism;Biosynthesis of other secondary metabolites
	K00832	K00832:aromatic-amino-acid transaminase	0.00206603	0.0323211	0.431708	0.459541	2.04221	Up-regulated	1.49051	25	Day27_k93_892712.t0[+1]1000-1369;Bison_k93_84009[+0]147-1128;Day27_k93_1381596[+0]0-753;Day27_k93_1777139.t0[+1]310-727;Day27_k93_993387.t0[+1]2182-2992;Bison_k93_482750[+0]0-345;Bison_k93_540383[+0]0-345;Bison_k93_534583[+0]138-1107;Day27_k93_2049554[+0]0-600;Day27_k93_1246142[+1]1-688;Day27_k93_1502147.t0[+1]1-307;Bison_k93_87340.t0[+0]0-420;Bison_k93_126979.t0[+0]0-459;Day0_k93_1106793[+2]2-56…	aromatic-amino-acid transaminase [EC:2.6.1.57];tyrB	Cysteine and methionine metabolism [PATH:ko00270];Phenylalanine metabolism [PATH:ko00360];Isoquinoline alkaloid biosynthesis [PATH:ko00950];Tropane, piperidine and pyridine alkaloid biosynthesis [PATH:ko00960];Tyrosine metabolism [PATH:ko00350];Novobiocin biosynthesis [PATH:ko00401];Phenylalanine, tyrosine and tryptophan biosynthesis [PATH:ko00400];Amino acid related enzymes [BR:ko01007]	Amino acid metabolism;Biosynthesis of other secondary metabolites;Protein families: metabolism
	K01726	K01726:gamma-carbonic anhydrase	0.000618276	0.0130812	0.477271	0.377265	2.06568	Up-regulated	1.88335	37	Bison_k93_96743[+0]0-405;Day27_k93_1193642.t0[+0]0-405;Day0_k93_1199593[+1]1-784;Day27_k93_1593627[+0]468-1944;Bison_k93_54919.t0[+0]279-708;Day27_k93_826492.t0[+0]0-1272;Day27_k93_1900802[+0]273-1404;Bison_k93_532811[+0]0-303;Bison_k93_51441.t0[+0]0-516;Bison_k93_66524[+0]0-378;Bison_k93_367317[+1]1-382;Bison_k93_398104[+1]106-694;Bison_k93_329496[+0]0-606;Day0_k93_216497.t0[+1]154-709;Bison_k93…	GAMMACA; gamma-carbonic anhydrase [EC:4.2.1.-]	Enzymes with EC numbers	Unclassified: metabolism
	K07054	K07054:uncharacterized protein	0.000294039	0.00716561	0.498493	0.350898	2.09174	Up-regulated	2.14475	60	Bison_k93_36111[+0]0-858;Bison_k93_264624[+2]2-545;Day0_k93_1375395[+2]2-839;Bison_k93_232742[+0]0-804;Bison_k93_19536[+0]0-501;Bison_k93_327832[+0]0-327;Bison_k93_230758[+0]0-489;Day27_k93_364542[+1]1-292;Bison_k93_497936[+1]1-643;Bison_k93_323606[+0]0-438;Bison_k93_45859.t0[+2]83-527;Day27_k93_765585.t0[+2]53-422;Day27_k93_976906[+1]1-835;Bison_k93_483243[+0]0-507;Bison_k93_73996[+0]0-342;Bison…	K07054; uncharacterized protein	Function unknown	Poorly characterized
	K12383	K12383:ganglioside GM2 activator	0.00107481	0.0198411	0.45506	0.418375	2.09964	Up-regulated	1.70243	35	Day27_k93_1270295.0[+0]0-447;Bison_k93_234548[+0]0-438;Day27_k93_1824121.t0[+0]0-471;Bison_k93_210138[+0]0-318;Bison_k93_289347.t0[+0]0-480;Bison_k93_348444[+2]2-410;Bison_k93_415621[+0]0-312;Bison_k93_505490[+2]2-407;Day27_k93_1581865[+1]10-580;Day27_k93_983205[+0]0-600;Bison_k93_417155[+0]0-306;Day27_k93_758554[+2]2-491;Day27_k93_985560[+0]0-474;Bison_k93_298641[+2]2-383;Day27_k93_2124679.t0[+0…	ganglioside GM2 activator;GM2A	Lysosome [PATH:ko04142];Exosome [BR:ko04147]	Protein families: signaling and cellular processes;Transport and catabolism
	K12267	K12267:peptide methionine sulfoxide reductase msrA/msrB	0.00189909	0.0301567	0.45506	0.594758	2.10199	Up-regulated	1.52062	6	Day27_k93_1357407.t0[+2]2-266;Bison_k93_294178[+1]34-400;Bison_k93_45129.t0[+1]1-382;Bison_k93_144089.0[+0]0-294;Bison_k93_184453.t0[+0]0-294;Bison_k93_280227[+1]1-604	msrAB; peptide methionine sulfoxide reductase msrA/msrB [EC:1.8.4.11 1.8.4.12]	Enzymes with EC numbers	Unclassified: metabolism
	K03312	K03312:glutamate:Na+ symporter, ESS family	0.000443549	0.010203	0.498493	0.417349	2.12146	Up-regulated	1.99127	37	Day27_k93_2043626[+1]1-814;Day0_k93_1690790[+0]114-1074;Bison_k93_442186.t0[+0]0-459;Bison_k93_100429[+1]1-1195;Bison_k93_370420[+0]0-411;Bison_k93_495609[+2]2-698;Day0_k93_1228966.t0[+1]1-550;Day0_k93_116807[+1]1018-2395;Day0_k93_462033.t0[+2]272-929;Bison_k93_450397[+2]2-980;Bison_k93_500054[+1]1-577;Bison_k93_291519[+1]1-784;Day27_k93_114171[+0]1047-1947;Day27_k93_1339163.t0[+0]0-1353;Bison_k9…	glutamate:Na+ symporter, ESS family;gltS	Transporters [BR:ko02000]	Protein families: signaling and cellular processes
	K03654	K03654:ATP-dependent DNA helicase RecQ	9.50659e-06	0.000428028	0.593325	0.297784	2.12196	Up-regulated	3.36853	145	Bison_k93_12914.0.t0[+0]0-855;Bison_k93_124231.t0[+1]1-568;Bison_k93_356347[+0]0-1641;Bison_k93_89911[+0]0-465;Bison_k93_299485[+1]1-823;Day0_k93_636241[+1]1-679;Bison_k93_522317.t0[+1]61-427;Bison_k93_301467[+0]0-363;Day27_k93_942619[+1]1-733;Bison_k93_425994.t0[+1]1-1192;Bison_k93_135958[+0]0-477;Day27_k93_665375[+1]1-1105;Day0_k93_1122387[+0]0-429;Bison_k93_398918.t0[+0]0-447;Bison_k93_526344.…	recQ; ATP-dependent DNA helicase RecQ [EC:3.6.4.12]	RNA degradation [PATH:ko03018];Messenger RNA biogenesis [BR:ko03019];DNA repair and recombination proteins [BR:ko03400]	Folding, sorting and degradation;Protein families: genetic information processing
	K18120	K18120:4-hydroxybutyrate dehydrogenase	0.00152489	0.0260041	0.45506	0.603096	2.13146	Up-regulated	1.58496	9	Bison_k93_150800.t0[+0]0-909;Bison_k93_23484.t0[+2]296-1370;Day27_k93_1201718.t0[+1]1-298;Day27_k93_462955[+1]430-976;Bison_k93_441100[+0]0-435;Day27_k93_320066[+1]1-1141;Bison_k93_326233[+0]348-639;Bison_k93_471839[+0]0-288;Day27_k93_443137[+0]0-558	4hbD, abfH; 4-hydroxybutyrate dehydrogenase [EC:1.1.1.61]	Butanoate metabolism [PATH:ko00650]	Carbohydrate metabolism
	K08264	K08264:heterodisulfide reductase subunit D	0.000513642	0.0113896	0.477271	0.629405	2.13936	Up-regulated	1.94349	12	Bison_k93_253006[+0]0-951;Bison_k93_31962[+0]0-870;Bison_k93_345731[+2]2-644;Bison_k93_228152[+0]0-345;Day27_k93_594438[+0]0-840;Bison_k93_169211.t0[+0]0-516;Bison_k93_518668[+0]0-534;Bison_k93_16748[+1]1-862;Bison_k93_80595[+1]1-298;Day27_k93_1861090[+0]0-288;Day0_k93_794196[+0]12-1104;Bison_k93_349854.t0[+1]1-502	heterodisulfide reductase subunit D [EC:1.8.98.1];hdrD	Methane metabolism [PATH:ko00680]	Energy metabolism
	K01991	K01991:polysaccharide biosynthesis/export protein	2.48459e-06	0.000132944	0.627257	0.285645	2.14877	Up-regulated	3.87633	184	Bison_k93_27306[+0]0-441;Bison_k93_38744[+0]372-1176;Bison_k93_57821[+2]2-782;Bison_k93_107963[+0]0-339;Bison_k93_117732[+1]1-766;Bison_k93_406685[+2]2-776;Bison_k93_267580[+1]424-733;Bison_k93_250362[+0]0-351;Bison_k93_498850[+1]1-553;Bison_k93_104860[+0]0-411;Bison_k93_441570.t0[+1]1-622;Bison_k93_48830[+0]0-549;Day27_k93_1623216.t0[+0]0-510;Bison_k93_243626[+0]0-729;Bison_k93_9575[+2]2-638;Day…	polysaccharide biosynthesis/export protein;wza, gfcE	Transporters [BR:ko02000];Biofilm formation - Escherichia coli [PATH:ko02026];Two-component system [PATH:ko02020]	Cellular community - prokaryotes;Signal transduction;Protein families: signaling and cellular processes
	K01752	K01752:L-serine dehydratase	0.000293205	0.00716561	0.498493	0.413198	2.16648	Up-regulated	2.14475	40	Bison_k93_258197.t0[+0]1377-2607;Bison_k93_541527[+1]1267-1867;Bison_k93_244418[+0]111-573;Bison_k93_274654.t0[+0]0-498;Day27_k93_594900.0.t0[+2]1376-2357;Bison_k93_455412.t0[+2]2-335;Bison_k93_43929.t0[+0]0-393;Bison_k93_396828[+1]1-253;Bison_k93_246827[+2]434-653;Day27_k93_1844800[+1]1-523;Bison_k93_137563[+0]165-966;Bison_k93_82795[+0]0-297;Bison_k93_51607[+2]2-506;Day0_k93_1760071[+2]2-530;Bi…	E4.3.1.17, sdaA, sdaB, tdcG; L-serine dehydratase [EC:4.3.1.17]	Glycine, serine and threonine metabolism [PATH:ko00260];Cysteine and methionine metabolism [PATH:ko00270]	Amino acid metabolism
	K18663	K18663:activating signal cointegrator complex subunit 3	0.00076782	0.0153232	0.477271	0.596804	2.18238	Up-regulated	1.81465	13	Bison_k93_739.t0[+0]0-873;Day0_k93_145403[+2]2-314;Bison_k93_385980[+0]0-318;Bison_k93_131651[+1]1-325;Bison_k93_335862.t0[+0]0-405;Bison_k93_408370.t0[+1]1-316;Bison_k93_44964[+0]0-372;Bison_k93_390775.t0[+2]2-437;Day27_k93_2122565.t0[+2]2-488;Day0_k93_765894[+0]0-408;Day0_k93_1123367.t0[+0]0-315;Bison_k93_203635[+1]1-538;Bison_k93_11777[+0]0-294	ASCC3; activating signal cointegrator complex subunit 3 [EC:3.6.4.12]	DNA repair and recombination proteins [BR:ko03400]	Protein families: genetic information processing
	K06988	K06988:8-hydroxy-5-deazaflavin:NADPH oxidoreductase	0.000445316	0.0102119	0.498493	0.386155	2.18816	Up-regulated	1.9909	50	Bison_k93_32529[+0]0-465;Day0_k93_668378.t0[+1]271-955;Bison_k93_55940[+0]567-1254;Bison_k93_399608[+0]57-381;Day27_k93_1511346[+0]786-1212;Bison_k93_381941[+0]0-591;Bison_k93_445349.t0[+1]40-721;Bison_k93_331077[+1]271-958;Bison_k93_114082.t0[+2]47-731;Bison_k93_54481[+0]0-351;Day0_k93_1125719.t0[+2]1367-1808;Day27_k93_1856623[+0]0-384;Bison_k93_386271.t0[+0]0-297;Day27_k93_2020349.t0[+0]0-549;D…	fno; 8-hydroxy-5-deazaflavin:NADPH oxidoreductase [EC:1.5.1.40]	Enzymes with EC numbers	Unclassified: metabolism
	K01744	K01744:aspartate ammonia-lyase	0.000122643	0.00356534	0.518848	0.362159	2.1898	Up-regulated	2.4479	65	Bison_k93_289590[+2]2-1442;Bison_k93_166214[+0]0-735;Day27_k93_1659420[+1]1282-2698;Bison_k93_489187[+0]0-852;Bison_k93_318030.0[+1]1-1399;Day0_k93_109546.t0[+0]0-561;Day0_k93_1830865[+1]1282-2698;Bison_k93_130140[+2]2-374;Bison_k93_154110[+0]0-744;Bison_k93_324348.t0[+2]2-1067;Day0_k93_1423863[+0]0-1404;Day0_k93_63904[+0]0-357;Bison_k93_270191[+0]69-675;Bison_k93_461331[+1]2623-4036;Bison_k93_51…	aspA; aspartate ammonia-lyase [EC:4.3.1.1]	Alanine, aspartate and glutamate metabolism [PATH:ko00250]	Amino acid metabolism
	K01077	K01077:alkaline phosphatase	5.42853e-05	0.00185575	0.557332	0.358613	2.20141	Up-regulated	2.73148	70	Bison_k93_491615.t0[+0]1893-3240;Bison_k93_69341[+1]1-526;Bison_k93_72471[+2]1436-2672;Bison_k93_472994.t0[+1]1-703;Bison_k93_507137.t0[+2]2-488;Bison_k93_3326.t0[+0]0-546;Bison_k93_98311.t0[+2]2-521;Bison_k93_487160.t0[+1]1-511;Bison_k93_7088[+0]108-2199;Bison_k93_178684[+0]0-519;Day27_k93_380279.t0[+1]1-1897;Day27_k93_2057892[+2]53-467;Bison_k93_487313[+1]1-679;Bison_k93_399626[+1]1-496;Bison_k…	alkaline phosphatase [EC:3.1.3.1];E3.1.3.1, phoA, phoB	Exosome [BR:ko04147];Two-component system [PATH:ko02020];Thiamine metabolism [PATH:ko00730];Folate biosynthesis [PATH:ko00790];Glycosylphosphatidylinositol (GPI)-anchored proteins [BR:ko00537]	Protein families: signaling and cellular processes;Metabolism of cofactors and vitamins;Signal transduction
	K06871	K06871:uncharacterized protein	5.89077e-08	4.57868e-06	0.719513	0.271622	2.20536	Up-regulated	5.33926	287	Bison_k93_254173[+0]0-1143;Day27_k93_902009[+0]1899-3288;Bison_k93_121980[+0]0-1218;Day27_k93_409917[+2]2-917;Day27_k93_687368[+1]244-1615;Bison_k93_450950[+1]1-1045;Bison_k93_89667[+0]0-849;Bison_k93_482633[+2]2-728;Day27_k93_1452648[+1]1-1291;Bison_k93_538693[+1]1-502;Day0_k93_492738[+0]1899-3288;Bison_k93_6577.t0[+0]282-492;Day27_k93_31791.t0[+0]417-1239;Bison_k93_269458[+1]385-973;Day27_k93_3…	uncharacterized protein;K06871	Function unknown	Poorly characterized
	K07304	K07304:peptide-methionine (S)-S-oxide reductase	0.000613349	0.0130143	0.477271	0.603328	2.20624	Up-regulated	1.88558	9	Bison_k93_27396.t0[+1]1048-1618;Day27_k93_512609.t0[+0]0-336;Bison_k93_68984.t0[+0]60-285;Day0_k93_531211.t0[+1]523-739;Bison_k93_417555.t0[+2]2-335;Bison_k93_298896[+0]0-291;Bison_k93_372712[+2]2-404;Day27_k93_1684575.t0[+2]2-407;Day27_k93_1399923[+0]0-300	msrA; peptide-methionine (S)-S-oxide reductase [EC:1.8.4.11]	Enzymes with EC numbers	Unclassified: metabolism
	K18012	K18012:L-erythro-3,5-diaminohexanoate dehydrogenase	4.27425e-05	0.00152469	0.557332	0.361775	2.22082	Up-regulated	2.81682	70	Bison_k93_23431.t0[+0]0-1062;Day27_k93_1805655.t0[+0]0-1062;Day27_k93_131267[+0]0-1062;Bison_k93_326667.t0[+2]2-857;Day0_k93_1748966[+2]2-248;Day27_k93_7523.t0[+2]2-494;Day27_k93_928593.t0[+1]61-1054;Day27_k93_386190[+1]52-1117;Day0_k93_744846[+0]0-447;Bison_k93_268692.t0[+0]459-978;Bison_k93_463965[+0]0-810;Day27_k93_1459276[+0]0-822;Bison_k93_332966[+0]0-735;Day27_k93_158870[+0]36-1059;Bison_k9…	L-erythro-3,5-diaminohexanoate dehydrogenase [EC:1.4.1.11];kdd	Lysine degradation [PATH:ko00310]	Amino acid metabolism
	K07387	K07387:metalloprotease	0.000260629	0.00663616	0.498493	0.473276	2.23746	Up-regulated	2.17808	29	Day27_k93_486006[+1]1-712;Bison_k93_351840.t0[+2]2-434;Bison_k93_479432[+0]0-684;Bison_k93_280386[+2]2-554;Bison_k93_38700[+0]0-354;Day0_k93_1327732[+0]0-699;Bison_k93_443711[+1]1-400;Day27_k93_1134243.t0[+0]0-438;Bison_k93_255817[+0]0-456;Day27_k93_2049165[+0]0-468;Bison_k93_287946[+1]1-496;Bison_k93_82303.t0[+0]0-234;Day27_k93_1281096[+0]0-738;Bison_k93_108416[+0]0-285;Day0_k93_1640887[+0]0-336…	K07387; metalloprotease [EC:3.4.24.-]	Peptidases and inhibitors [BR:ko01002]	Protein families: metabolism
	K15855	K15855:exo-1,4-beta-D-glucosaminidase	0.000340888	0.00814602	0.498493	0.541408	2.23921	Up-regulated	2.08905	19	Day27_k93_1341025[+0]0-618;Day27_k93_1595841[+0]0-654;Day27_k93_285247[+2]2-503;Bison_k93_392313[+1]1-481;Day0_k93_1165041.t0[+1]1-2068;Bison_k93_506070[+0]0-642;Day27_k93_1428958.t0[+0]0-435;Day27_k93_816204[+1]1-784;Day27_k93_933731.0[+0]60-456;Bison_k93_206986[+1]121-364;Day27_k93_1316253[+0]0-300;Bison_k93_487452[+2]2-401;Day27_k93_410566[+1]1-373;Day27_k93_478732.t0[+2]2-563;Bison_k93_281902…	exo-1,4-beta-D-glucosaminidase [EC:3.2.1.165];csxA	Amino sugar and nucleotide sugar metabolism [PATH:ko00520]	Carbohydrate metabolism
	K03701	K03701:excinuclease ABC subunit A	1.15737e-05	0.000505683	0.593325	0.325461	2.23965	Up-regulated	3.29612	112	Bison_k93_61312[+0]0-630;Bison_k93_357124[+0]0-528;Bison_k93_90696[+0]0-1119;Bison_k93_105904[+0]0-414;Bison_k93_230074[+0]0-768;Day27_k93_1487930[+0]0-663;Bison_k93_362928[+0]0-645;Bison_k93_393806[+0]0-417;Day27_k93_532606[+0]0-753;Bison_k93_399179[+0]0-378;Bison_k93_427410.t0[+0]0-324;Bison_k93_108203.t0[+1]1-397;Bison_k93_441186[+2]2-404;Day0_k93_161458[+0]0-480;Bison_k93_69420[+0]0-351;Bison…	uvrA; excinuclease ABC subunit A	DNA repair and recombination proteins [BR:ko03400];Nucleotide excision repair [PATH:ko03420]	Replication and repair;Protein families: genetic information processing
	K01278	K01278:dipeptidyl-peptidase 4	4.85556e-05	0.00169922	0.557332	0.378174	2.25433	Up-regulated	2.76975	60	Bison_k93_27887[+0]0-1152;Day27_k93_676994[+0]0-927;Bison_k93_67400[+2]11-848;Bison_k93_535541.t0[+0]0-726;Bison_k93_97743[+1]1-292;Day27_k93_1406292[+1]1-547;Bison_k93_456452[+1]1-811;Bison_k93_482506.t0[+0]0-300;Bison_k93_137261[+0]0-300;Bison_k93_536512[+0]0-510;Day27_k93_1792709[+2]2-818;Day27_k93_73878[+0]0-411;Bison_k93_17107[+0]0-354;Bison_k93_345020[+1]1-547;Day27_k93_1896894.t0[+0]0-747;…	DPP4, CD26; dipeptidyl-peptidase 4 [EC:3.4.14.5]	CD molecules [BR:ko04090];Protein digestion and absorption [PATH:ko04974];Peptidases and inhibitors [BR:ko01002];Exosome [BR:ko04147]	Protein families: metabolism;Digestive system;Protein families: signaling and cellular processes
	K14213	K14213:Xaa-Pro dipeptidase	4.84844e-05	0.00169922	0.557332	0.371323	2.25482	Up-regulated	2.76975	67	Bison_k93_181531.t0[+0]0-348;Bison_k93_328709[+0]0-870;Bison_k93_48381.t0[+1]1-769;Bison_k93_100660[+1]1-1027;Bison_k93_301957[+1]1-625;Bison_k93_510178[+1]1-421;Bison_k93_460257[+0]0-546;Bison_k93_133557.t0[+0]0-444;Day0_k93_238025[+1]1-748;Day27_k93_996129[+0]0-693;Bison_k93_457350.t0[+0]0-489;Bison_k93_337662[+0]0-381;Day27_k93_1999895[+0]0-369;Day0_k93_1341215[+2]2-410;Bison_k93_295022[+1]1-3…	PEPD; Xaa-Pro dipeptidase [EC:3.4.13.9]	Peptidases and inhibitors [BR:ko01002]	Protein families: metabolism
	K16211	K16211:maltose/moltooligosaccharide transporter	0.000148991	0.00408978	0.518848	0.444153	2.25771	Up-regulated	2.3883	37	Bison_k93_466251.t0[+0]0-462;Bison_k93_180940.t0[+0]0-345;Bison_k93_425757[+1]1-463;Bison_k93_35297[+0]0-639;Bison_k93_198334[+0]0-312;Bison_k93_261621.t0[+0]0-240;Bison_k93_487374[+0]0-408;Bison_k93_426215[+1]1-571;Bison_k93_189747[+2]2-386;Day27_k93_1617849[+2]2-287;Day0_k93_1176541.t0[+0]0-576;Bison_k93_151139[+0]0-312;Day27_k93_1609547[+0]0-582;Bison_k93_438850[+0]0-291;Bison_k93_259635[+1]1-…	maltose/moltooligosaccharide transporter;malY, malT	Transporters [BR:ko02000]	Protein families: signaling and cellular processes
	K01537	K01537:P-type Ca2+ transporter type 2C	7.41463e-10	8.05142e-08	0.801216	0.268998	2.25959	Up-regulated	7.09413	271	Bison_k93_39592[+0]0-219;Bison_k93_332295[+1]598-1699;Bison_k93_197723[+0]0-225;Day27_k93_344250.t0[+1]1-874;Day0_k93_1616850[+0]0-1293;Bison_k93_357852.t0[+0]0-945;Bison_k93_29045.t0[+0]0-927;Day27_k93_1389616.t0[+0]0-804;Day0_k93_1800594[+0]15-1293;Bison_k93_321190[+0]0-576;Bison_k93_328166[+0]0-1785;Bison_k93_525911.t0[+0]0-510;Bison_k93_405127[+1]1-484;Bison_k93_348328.t0[+2]2-728;Bison_k93_2…	ATP2C; P-type Ca2+ transporter type 2C [EC:7.2.2.10]	Enzymes with EC numbers	Unclassified: metabolism
	K01442	K01442:choloylglycine hydrolase	0.000417832	0.0097021	0.498493	0.548401	2.30317	Up-regulated	2.01313	20	Bison_k93_123568[+1]1-733;Day27_k93_1758725.t0[+0]0-678;Bison_k93_54381[+1]1-460;Bison_k93_79695.t0[+0]0-426;Day27_k93_44714.t0[+2]2-449;Day27_k93_747975.t0[+0]0-357;Day27_k93_248744[+0]0-876;Bison_k93_274974.t0[+2]2-323;Bison_k93_421092[+0]381-1362;Day27_k93_1261542[+0]0-435;Day27_k93_1771068[+2]38-932;Bison_k93_474356[+0]0-321;Day0_k93_768411[+0]249-1320;Bison_k93_363446[+2]2-338;Bison_k93_5156…	cbh; choloylglycine hydrolase [EC:3.5.1.24]	Primary bile acid biosynthesis [PATH:ko00120];Secondary bile acid biosynthesis [PATH:ko00121];Peptidases and inhibitors [BR:ko01002]	Protein families: metabolism;Lipid metabolism
	K03002	K03002:DNA-directed RNA polymerase I subunit RPA2	0.000290557	0.00713657	0.498493	0.538951	2.3072	Up-regulated	2.14651	22	Bison_k93_266480.t0[+0]0-660;Bison_k93_177877[+0]0-939;Bison_k93_255491.t0[+0]0-480;Bison_k93_41044[+2]2-941;Bison_k93_35542[+0]0-456;Bison_k93_195542.t0[+1]1-622;Bison_k93_417557.t0[+2]2-629;Bison_k93_515107.t0[+0]0-315;Day0_k93_1278982[+1]1-286;Day0_k93_83828[+0]0-468;Bison_k93_439534.t0[+0]0-396;Day0_k93_828740[+1]1-1696;Bison_k93_207539.t0[+0]0-288;Bison_k93_80280[+0]0-300;Bison_k93_239902[+1…	RPA2, POLR1B; DNA-directed RNA polymerase I subunit RPA2 [EC:2.7.7.6]	RNA polymerase [PATH:ko03020];Transcription machinery [BR:ko03021]	Protein families: genetic information processing;Transcription
	K20903	K20903:(R)-2-hydroxyglutaryl-CoA dehydratase subunit alpha	0.000268465	0.00678498	0.498493	0.540788	2.30977	Up-regulated	2.16845	18	Bison_k93_424781[+0]0-423;Bison_k93_7969[+0]0-717;Day27_k93_402741.t0[+1]1-289;Bison_k93_526636[+0]12-402;Day27_k93_984780[+0]0-693;Day27_k93_1170128[+0]0-417;Bison_k93_410958.t0[+0]0-753;Bison_k93_53850[+0]0-378;Bison_k93_13728.t0[+0]0-495;Bison_k93_389369.t0[+0]0-300;Bison_k93_322295[+0]0-1137;Day0_k93_1575966[+0]0-636;Bison_k93_447557.t0[+1]31-451;Day27_k93_1169794[+0]0-786;Day0_k93_1598998.t0…	hgdA; (R)-2-hydroxyglutaryl-CoA dehydratase subunit alpha [EC:4.2.1.167]	Enzymes with EC numbers	Unclassified: metabolism
	K07063	K07063:uncharacterized protein	9.06702e-05	0.00275518	0.538434	0.424272	2.31553	Up-regulated	2.55985	45	Day0_k93_1236373[+2]173-542;Bison_k93_323054[+0]201-561;Bison_k93_310215[+0]117-546;Day0_k93_720788[+1]214-694;Bison_k93_278053[+2]224-638;Bison_k93_26122.0[+0]186-591;Day27_k93_7100[+1]181-589;Bison_k93_431845[+0]0-249;Day27_k93_728459[+2]182-581;Day27_k93_1111808[+2]155-494;Day27_k93_1522220[+2]212-581;Bison_k93_445699.t0[+2]218-539;Bison_k93_300538.t0[+1]274-682;Bison_k93_335014.t0[+0]186-606;…	uncharacterized protein;K07063	Function unknown	Poorly characterized
	K15371	K15371:glutamate dehydrogenase	5.37146e-05	0.00184479	0.557332	0.396927	2.33467	Up-regulated	2.73405	57	Bison_k93_174999.t0[+0]0-501;Bison_k93_451386[+1]1-892;Bison_k93_295586[+0]0-519;Bison_k93_145812[+0]0-660;Bison_k93_406717.t0[+1]1-757;Bison_k93_321866[+1]1-916;Bison_k93_332590[+0]0-654;Bison_k93_415820[+1]1-862;Day27_k93_1451924[+2]2-692;Bison_k93_534633[+2]2-407;Bison_k93_478343.t0[+1]1-1261;Bison_k93_259779.t0[+0]0-1008;Bison_k93_226761.t0[+2]2-944;Day27_k93_1123676.t0[+0]0-651;Day0_k93_1004…	GDH2; glutamate dehydrogenase [EC:1.4.1.2]	Alanine, aspartate and glutamate metabolism [PATH:ko00250];Taurine and hypotaurine metabolism [PATH:ko00430];Nitrogen metabolism [PATH:ko00910];Arginine biosynthesis [PATH:ko00220]	Metabolism of other amino acids;Energy metabolism;Amino acid metabolism
	K19683	K19683:tetratricopeptide repeat protein 30	0.000202937	0.0054097	0.518848	0.538617	2.34834	Up-regulated	2.26683	23	Day0_k93_889978.t0[+1]244-1207;Bison_k93_430079[+0]0-999;Bison_k93_175236.t0[+0]0-402;Bison_k93_415514[+0]0-1623;Day27_k93_242837[+2]2-512;Bison_k93_299979[+0]0-435;Bison_k93_456983[+0]0-594;Day0_k93_311268[+0]0-297;Bison_k93_140702[+2]2-299;Bison_k93_190160[+0]0-348;Bison_k93_45786[+0]0-294;Bison_k93_102342[+0]0-432;Day27_k93_1640684[+1]1-298;Bison_k93_291641[+0]0-498;Day27_k93_176530[+0]0-384;D…	TTC30, DYF1; tetratricopeptide repeat protein 30	Chromosome and associated proteins [BR:ko03036]	Protein families: genetic information processing
	K09690	K09690:lipopolysaccharide transport system permease protein	7.30597e-05	0.00231851	0.538434	0.519738	2.37789	Up-regulated	2.63479	26	Day0_k93_441719[+0]1029-1878;Bison_k93_270417[+2]146-629;Bison_k93_27297[+2]155-497;Bison_k93_40033[+2]98-323;Bison_k93_51600[+0]0-360;Day27_k93_735560.t0[+1]1-448;Bison_k93_276437[+0]60-405;Day0_k93_150799[+0]1029-1878;Day0_k93_847908[+0]69-300;Day27_k93_119891.t0[+1]76-391;Bison_k93_197146.t0[+0]0-528;Day27_k93_1249533[+1]64-376;Bison_k93_353301.t0[+2]2-473;Bison_k93_27491[+2]128-509;Day27_k93_…	lipopolysaccharide transport system permease protein;ABC-2.LPSE.P	ABC transporters [PATH:ko02010];Transporters [BR:ko02000]	Membrane transport;Protein families: signaling and cellular processes
	K01847	K01847:methylmalonyl-CoA mutase	2.7651e-10	3.24087e-08	0.814036	0.289925	2.38276	Up-regulated	7.48934	309	Bison_k93_191064[+1]430-1114;Bison_k93_191064[+1]1-232;Bison_k93_145000.t0[+1]1-1222;Bison_k93_65008[+1]472-1114;Bison_k93_65008[+0]0-453;Bison_k93_33144.t0[+2]2-548;Bison_k93_156176[+0]0-594;Bison_k93_144925[+1]1-832;Day27_k93_1940454.t0[+0]0-1134;Bison_k93_421677.t0[+0]0-459;Bison_k93_435854[+0]0-408;Day0_k93_1310222.t0[+2]50-548;Day0_k93_1767423.t0[+0]0-1212;Day27_k93_604749.t0[+1]1-910;Bison_…	methylmalonyl-CoA mutase [EC:5.4.99.2];MUT	Propanoate metabolism [PATH:ko00640];Glyoxylate and dicarboxylate metabolism [PATH:ko00630];Carbon fixation pathways in prokaryotes [PATH:ko00720];Valine, leucine and isoleucine degradation [PATH:ko00280]	Amino acid metabolism;Energy metabolism;Carbohydrate metabolism
	K07646	K07646:two-component system, OmpR family, sensor histidine kinase KdpD	3.15872e-05	0.00117798	0.557332	0.493782	2.42532	Up-regulated	2.92886	32	Bison_k93_402988[+1]109-952;Day0_k93_1497253[+0]1656-3630;Bison_k93_369691[+0]1656-3630;Day27_k93_544468.t0[+1]1348-2839;Bison_k93_178864[+1]1-283;Bison_k93_329781.t0[+0]0-369;Bison_k93_328866[+0]0-903;Day0_k93_531352[+1]1-649;Bison_k93_53469.t0[+2]2-311;Bison_k93_336627[+0]0-327;Bison_k93_389237.t0[+0]0-330;Bison_k93_259492.t0[+1]1-421;Bison_k93_516700[+0]0-555;Bison_k93_447736[+2]2-452;Bison_k9…	kdpD; two-component system, OmpR family, sensor histidine kinase KdpD [EC:2.7.13.3]	Two-component system [PATH:ko02020];Two-component system [BR:ko02022];Protein kinases [BR:ko01001]	Signal transduction;Protein families: metabolism;Protein families: signaling and cellular processes
	K13990	K13990:glutamate formiminotransferase / formiminotetrahydrofolate cyclodeaminase	2.45188e-05	0.000960608	0.57561	0.430431	2.43905	Up-regulated	3.01745	45	Bison_k93_363348[+0]0-1107;Day27_k93_1191978.t0[+0]0-561;Day0_k93_1702929.t0[+0]0-408;Bison_k93_112125[+0]36-810;Bison_k93_481069[+0]0-558;Bison_k93_125329[+0]0-309;Day0_k93_1508071[+1]1-583;Bison_k93_445727.t0[+0]0-477;Bison_k93_421073.t0[+0]0-462;Day27_k93_729466.t0[+0]0-942;Bison_k93_7779[+0]0-489;Bison_k93_498871.t0[+1]1-586;Bison_k93_105199[+0]0-678;Bison_k93_439053.t0[+0]0-480;Day27_k93_204…	FTCD; glutamate formiminotransferase / formiminotetrahydrofolate cyclodeaminase [EC:2.1.2.5 4.3.1.4]	One carbon pool by folate [PATH:ko00670];Chromosome and associated proteins [BR:ko03036];Histidine metabolism [PATH:ko00340];Exosome [BR:ko04147]	Amino acid metabolism;Protein families: genetic information processing;Protein families: signaling and cellular processes;Metabolism of cofactors and vitamins
	K07250	K07250:4-aminobutyrate aminotransferase / (S)-3-amino-2-methylpropionate transaminase / 5-aminovaler…	3.18911e-05	0.00118334	0.557332	0.471023	2.4392	Up-regulated	2.92689	37	Bison_k93_56624.t0[+1]1-1222;Bison_k93_388431[+0]0-1209;Bison_k93_450587[+1]13-241;Bison_k93_267464.t0[+0]0-1200;Bison_k93_442925[+0]0-1263;Bison_k93_454933.t0[+1]28-550;Day27_k93_1747094[+1]67-1423;Bison_k93_129818[+2]2-326;Day0_k93_1581946[+1]1-505;Bison_k93_11670[+2]14-1109;Bison_k93_233328[+1]1-382;Day0_k93_1206094[+0]225-1581;Day27_k93_1559465[+0]0-1017;Day0_k93_1130018[+0]0-474;Bison_k93_37…	4-aminobutyrate aminotransferase / (S)-3-amino-2-methylpropionate transaminase / 5-aminovalerate transaminase [EC:2.6.1.19 2.6.1.22 2.6.1.48];gabT	Valine, leucine and isoleucine degradation [PATH:ko00280];beta-Alanine metabolism [PATH:ko00410];Propanoate metabolism [PATH:ko00640];Amino acid related enzymes [BR:ko01007];Butanoate metabolism [PATH:ko00650];Lysine degradation [PATH:ko00310];Alanine, aspartate and glutamate metabolism [PATH:ko00250]	Metabolism of other amino acids;Carbohydrate metabolism;Protein families: metabolism;Amino acid metabolism
	K01354	K01354:oligopeptidase B	1.49413e-05	0.000641433	0.593325	0.74638	2.45089	Up-regulated	3.19285	11	Bison_k93_17414[+0]0-384;Bison_k93_293538[+0]0-300;Bison_k93_302628.t0[+0]0-549;Bison_k93_376293[+0]0-312;Day27_k93_118880.t0[+0]0-333;Bison_k93_79113[+0]138-465;Bison_k93_27897.t0[+1]1-397;Day0_k93_790508[+0]927-1284;Bison_k93_268924.t0[+2]86-338;Bison_k93_202430[+2]236-473;Day27_k93_233114[+0]0-459	ptrB; oligopeptidase B [EC:3.4.21.83]	Chagas disease [PATH:ko05142];African trypanosomiasis [PATH:ko05143];Peptidases and inhibitors [BR:ko01002]	Infectious disease: parasitic;Protein families: metabolism
	K01758	K01758:cystathionine gamma-lyase	8.76081e-05	0.00269541	0.538434	0.585829	2.46035	Up-regulated	2.56938	16	Bison_k93_248781[+0]0-858;Day0_k93_1158933[+1]1-283;Day0_k93_1741197[+0]0-324;Bison_k93_422272[+0]0-1152;Bison_k93_83372[+0]0-780;Bison_k93_329805[+0]0-1125;Bison_k93_384738.t0[+2]2-425;Bison_k93_440725[+2]2-1163;Bison_k93_125895[+0]0-354;Bison_k93_321918[+2]2-275;Bison_k93_118352[+0]0-357;Bison_k93_450870.t0[+2]2-275;Day27_k93_1379898[+0]0-360;Day27_k93_326299.t0[+2]2-1004;Bison_k93_242279[+2]2-…	CTH; cystathionine gamma-lyase [EC:4.4.1.1]	Selenocompound metabolism [PATH:ko00450];Glycine, serine and threonine metabolism [PATH:ko00260];Exosome [BR:ko04147];Cysteine and methionine metabolism [PATH:ko00270]	Metabolism of other amino acids;Amino acid metabolism;Protein families: signaling and cellular processes
	K21574	K21574:glucan 1,4-alpha-glucosidase	8.52839e-06	0.000393585	0.593325	0.460628	2.46857	Up-regulated	3.40496	29	Bison_k93_254074.t0[+0]0-951;Bison_k93_39457.t0[+0]0-570;Bison_k93_88741.t0[+2]62-854;Bison_k93_33364.t0[+0]0-390;Bison_k93_279277[+0]0-534;Bison_k93_325848[+2]2-1358;Bison_k93_526333[+1]1-466;Day0_k93_982243[+0]0-333;Bison_k93_261603[+0]0-1272;Day27_k93_687954.t0[+2]2-911;Day27_k93_2034318.t0[+1]547-2488;Bison_k93_33089.t0[+2]2-383;Day27_k93_1249993.t0[+0]0-603;Bison_k93_477427[+0]0-297;Day27_k9…	susB; glucan 1,4-alpha-glucosidase [EC:3.2.1.3]	Starch and sucrose metabolism [PATH:ko00500]	Carbohydrate metabolism
	K00819	K00819:ornithine--oxo-acid transaminase	1.0074e-05	0.000448109	0.593325	0.45146	2.47192	Up-regulated	3.34862	45	Bison_k93_122479[+1]7-1252;Bison_k93_183899[+1]37-970;Bison_k93_44587.t0[+2]2-662;Bison_k93_153495.f0[+1]1-418;Bison_k93_336128.t0[+0]0-573;Day0_k93_1565936.t0[+2]2-755;Day27_k93_10320.t0[+0]0-612;Bison_k93_136697[+0]0-600;Bison_k93_379671[+2]2-560;Day0_k93_1251875[+1]1-634;Bison_k93_458851[+2]2-518;Bison_k93_455753.t0[+0]0-303;Bison_k93_71707[+2]2-599;Day27_k93_2032983[+0]0-540;Bison_k93_350418.…	ornithine--oxo-acid transaminase [EC:2.6.1.13];rocD, OAT	Arginine and proline metabolism [PATH:ko00330];Amino acid related enzymes [BR:ko01007]	Amino acid metabolism;Protein families: metabolism
	K01858	K01858:myo-inositol-1-phosphate synthase	2.0509e-08	1.74067e-06	0.733762	0.342329	2.48285	Up-regulated	5.75928	155	Day27_k93_1058654[+1]1-1561;Bison_k93_152344[+2]2-1499;Bison_k93_57387[+1]1-1519;Bison_k93_112530[+1]2365-2911;Bison_k93_320805[+0]0-735;Bison_k93_95294.t0[+0]0-1332;Bison_k93_264113[+0]0-1461;Day27_k93_123732.t0[+0]0-354;Bison_k93_77780[+0]0-333;Day27_k93_1324581[+0]0-1038;Day27_k93_1201061[+1]1-292;Day27_k93_197494.t0[+2]2-635;Bison_k93_58013[+1]1-487;Bison_k93_227282.t0[+0]99-531;Day0_k93_5939…	myo-inositol-1-phosphate synthase [EC:5.5.1.4];INO1, ISYNA1	Streptomycin biosynthesis [PATH:ko00521];Inositol phosphate metabolism [PATH:ko00562]	Biosynthesis of other secondary metabolites;Carbohydrate metabolism
	K15423	K15423:serine/threonine-protein phosphatase 4 catalytic subunit	7.82177e-06	0.000363245	0.593325	0.508833	2.53744	Up-regulated	3.4398	34	Bison_k93_327307[+2]2-497;Bison_k93_57094.t0[+0]0-366;Day0_k93_796710[+2]2-494;Bison_k93_285108[+0]0-516;Bison_k93_521902[+2]2-419;Bison_k93_324088[+2]2-413;Bison_k93_116255[+1]304-583;Bison_k93_240288[+1]1-502;Bison_k93_209357.t0[+0]0-303;Bison_k93_189141[+1]1-481;Day0_k93_766586[+0]0-537;Bison_k93_241832.t0[+2]2-389;Bison_k93_513789.t0[+0]0-870;Bison_k93_252601[+0]0-408;Bison_k93_191584.t0[+0]0…	PPP4C; serine/threonine-protein phosphatase 4 catalytic subunit [EC:3.1.3.16]	Protein phosphatases and associated proteins [BR:ko01009];DNA repair and recombination proteins [BR:ko03400];Glucagon signaling pathway [PATH:ko04922]	Endocrine system;Protein families: genetic information processing;Protein families: metabolism
	K01090	K01090:protein phosphatase	8.42473e-07	5.18402e-05	0.659444	0.429742	2.56174	Up-regulated	4.28533	46	Bison_k93_74993[+0]0-1629;Bison_k93_153878[+2]2-662;Bison_k93_468523[+0]0-624;Bison_k93_347350.t0[+1]1-520;Bison_k93_260615[+0]0-378;Bison_k93_425539[+2]2-464;Bison_k93_263739[+0]0-498;Bison_k93_428133[+0]0-531;Bison_k93_87984.0[+0]0-789;Bison_k93_69489.t0[+0]0-414;Bison_k93_72584.t0[+2]2-299;Bison_k93_414660[+0]0-315;Bison_k93_91474[+1]1-403;Day27_k93_1644437[+1]1-451;Bison_k93_496719[+2]2-431;B…	protein phosphatase [EC:3.1.3.16];E3.1.3.16	Enzymes with EC numbers	Unclassified: metabolism
	K04936	K04936:potassium large conductance calcium-activated channel subfamily M alpha member 1	9.19302e-07	5.61002e-05	0.659444	0.811225	2.56416	Up-regulated	4.25104	9	Bison_k93_95974[+0]0-375;Bison_k93_503611[+1]1-307;Bison_k93_502616.t0[+1]1-418;Bison_k93_353671[+2]2-656;Bison_k93_249805.t0[+0]0-531;Bison_k93_124972[+0]0-294;Bison_k93_512123[+0]0-324;Bison_k93_364396[+2]2-371;Bison_k93_318631[+1]1-370	KCNMA1, KCA1.1; potassium large conductance calcium-activated channel subfamily M alpha member 1	Salivary secretion [PATH:ko04970];Insulin secretion [PATH:ko04911];cGMP-PKG signaling pathway [PATH:ko04022];Ion channels [BR:ko04040];Renin secretion [PATH:ko04924];Pancreatic secretion [PATH:ko04972];Vascular smooth muscle contraction [PATH:ko04270]	Circulatory system;Digestive system;Signal transduction;Endocrine system;Protein families: signaling and cellular processes
	K03462	K03462:nicotinamide phosphoribosyltransferase	9.718e-06	0.000434895	0.593325	0.70258	2.56918	Up-regulated	3.36162	14	Bison_k93_357773[+1]1-937;Bison_k93_449187[+0]0-909;Bison_k93_225799.t0[+0]0-420;Bison_k93_502775[+0]0-474;Bison_k93_250854[+0]225-618;Bison_k93_277228[+2]2-548;Bison_k93_439863.t0[+0]0-360;Bison_k93_51318[+0]0-336;Day27_k93_1250402[+2]2-635;Day27_k93_1603429[+0]0-363;Bison_k93_459312.t0[+1]1-412;Day27_k93_1403028[+0]207-732;Bison_k93_211217[+1]1-277;Day0_k93_528646[+0]0-636	nicotinamide phosphoribosyltransferase [EC:2.4.2.12];NAMPT	NOD-like receptor signaling pathway [PATH:ko04621];Nicotinate and nicotinamide metabolism [PATH:ko00760]	Metabolism of cofactors and vitamins;Immune system
	K08676	K08676:tricorn protease	1.41514e-06	8.16357e-05	0.643552	0.420744	2.57225	Up-regulated	4.08812	69	Bison_k93_445355[+0]0-558;Day27_k93_2026013[+0]0-2016;Day0_k93_1838287.t0[+0]0-1026;Bison_k93_451408[+2]2-293;Day0_k93_1563749.t0[+0]0-261;Day27_k93_1480154.t0[+1]31-958;Bison_k93_301117.t0[+0]0-648;Bison_k93_286752[+1]1-1066;Bison_k93_353321.t0[+0]0-405;Bison_k93_485787[+2]2-380;Day27_k93_1752180.t0[+0]0-498;Day0_k93_283950[+0]0-252;Bison_k93_67987[+0]0-414;Bison_k93_229623[+1]1-592;Bison_k93_29…	tri; tricorn protease [EC:3.4.21.-]	Peptidases and inhibitors [BR:ko01002]	Protein families: metabolism
	K06639	K06639:cell division cycle 14	6.56907e-06	0.000308956	0.610527	0.653679	2.58573	Up-regulated	3.5101	17	Bison_k93_71029.t0[+0]0-1080;Day27_k93_279883[+0]0-468;Bison_k93_406987.t0[+0]0-1146;Bison_k93_163217[+2]2-791;Bison_k93_99136[+0]0-282;Bison_k93_457155[+0]0-480;Day0_k93_947993[+0]0-591;Day0_k93_1068198.t0[+0]0-231;Bison_k93_116738[+0]0-351;Day0_k93_175404[+1]1-1135;Bison_k93_80763[+0]0-246;Bison_k93_210814.t0[+2]2-467;Bison_k93_97521.t0[+0]0-408;Day27_k93_50378[+0]0-321;Day27_k93_823780[+0]0-59…	cell division cycle 14 [EC:3.1.3.16 3.1.3.48];CDC14	Cell cycle [PATH:ko04110];Meiosis - yeast [PATH:ko04113];Protein phosphatases and associated proteins [BR:ko01009];Cell cycle - yeast [PATH:ko04111]	Cell growth and death;Protein families: metabolism
	K01363	K01363:cathepsin B	1.89584e-13	3.58947e-11	0.943632	0.310694	2.58694	Up-regulated	10.445	344	Bison_k93_307292[+2]2-449;Bison_k93_393220[+0]0-894;Bison_k93_71843[+0]0-888;Day0_k93_1030143[+0]0-270;Day0_k93_507233.t0[+0]0-429;Day27_k93_123368[+0]0-753;Bison_k93_265884[+0]336-684;Bison_k93_166323[+0]0-267;Day0_k93_7462[+1]1-346;Bison_k93_315309[+1]1-268;Bison_k93_56456.t0[+1]262-901;Bison_k93_485528[+1]1-823;Bison_k93_357499[+1]1-1957;Day27_k93_460957[+0]0-804;Day27_k93_1514714.t0[+0]48-657…	cathepsin B [EC:3.4.22.1];CTSB	Peptidases and inhibitors [BR:ko01002];Chaperones and folding catalysts [BR:ko03110];Renin secretion [PATH:ko04924];Autophagy - animal [PATH:ko04140];Apoptosis [PATH:ko04210];Exosome [BR:ko04147];Antigen processing and presentation [PATH:ko04612];Glycosaminoglycan binding proteins [BR:ko00536];NOD-like receptor signaling pathway [PATH:ko04621];Lysosome [PATH:ko04142]	Endocrine system;Protein families: signaling and cellular processes;Immune system;Protein families: genetic information processing;Transport and catabolism;Cell growth and death;Protein families: metabolism
	K13942	K13942:5,10-methenyltetrahydromethanopterin hydrogenase	5.33069e-06	0.000254505	0.610527	0.494984	2.60525	Up-regulated	3.5943	31	Bison_k93_132683.t0[+1]1-991;Day27_k93_1715101[+1]1-457;Day0_k93_1667347.t0[+0]0-462;Day0_k93_589902[+0]0-378;Bison_k93_61739.t0[+2]2-455;Bison_k93_281818[+2]2-419;Bison_k93_411016[+0]0-981;Day0_k93_1656909[+2]2-647;Day0_k93_529543[+1]1-667;Bison_k93_384982[+2]2-461;Day27_k93_651798[+1]1-988;Bison_k93_61419[+2]2-575;Day0_k93_1656630[+0]0-297;Day27_k93_2026701.t0[+1]1-343;Bison_k93_49470.t0[+2]2-5…	5,10-methenyltetrahydromethanopterin hydrogenase [EC:1.12.98.2];hmd	Methane metabolism [PATH:ko00680]	Energy metabolism
	K08794	K08794:calcium/calmodulin-dependent protein kinase I	2.26467e-07	1.56284e-05	0.690132	0.410012	2.62588	Up-regulated	4.80609	77	Bison_k93_218349[+2]116-1130;Bison_k93_206506[+0]0-1011;Bison_k93_438872[+1]1-508;Bison_k93_328088[+2]2-692;Bison_k93_520263[+0]0-567;Bison_k93_72662[+1]1-352;Bison_k93_295052.t0[+1]1-469;Bison_k93_138400[+0]0-750;Bison_k93_78914[+0]0-615;Bison_k93_117388.t0[+0]0-684;Bison_k93_110152[+2]2-521;Bison_k93_322231[+0]0-519;Bison_k93_519472[+0]0-333;Bison_k93_289981[+1]1-484;Bison_k93_498953.f0[+2]2-38…	CAMK1; calcium/calmodulin-dependent protein kinase I [EC:2.7.11.17]	Protein kinases [BR:ko01001];Calcium signaling pathway [PATH:ko04020];Glioma [PATH:ko05214];Aldosterone synthesis and secretion [PATH:ko04925];Oxytocin signaling pathway [PATH:ko04921]	Endocrine system;Protein families: metabolism;Signal transduction;Cancer: specific types
	K03010	K03010:DNA-directed RNA polymerase II subunit RPB2	3.55016e-07	2.38313e-05	0.674963	0.439623	2.64796	Up-regulated	4.62285	64	Bison_k93_428116[+0]0-1041;Bison_k93_476683[+1]1-2524;Bison_k93_273292[+1]1-691;Bison_k93_111110[+2]2-1349;Day27_k93_1069618[+0]0-312;Day0_k93_1625013[+0]0-1386;Bison_k93_261602[+2]2-953;Bison_k93_69889[+1]1-967;Bison_k93_515016.t0[+0]0-720;Bison_k93_365303[+0]0-651;Bison_k93_111744[+0]0-831;Day0_k93_1686193.t0[+2]2-269;Bison_k93_109205[+1]1-535;Bison_k93_80236[+0]0-354;Day0_k93_1096288[+0]1083-3…	RPB2, POLR2B; DNA-directed RNA polymerase II subunit RPB2 [EC:2.7.7.6]	Huntington disease [PATH:ko05016];Transcription machinery [BR:ko03021];DNA repair and recombination proteins [BR:ko03400];RNA polymerase [PATH:ko03020]	Transcription;Neurodegenerative disease;Protein families: genetic information processing
	K22015	K22015:formate dehydrogenase (hydrogenase)	2.91905e-06	0.000151525	0.627257	0.751274	2.65515	Up-regulated	3.81952	13	Bison_k93_344658[+0]237-1215;Bison_k93_199090[+0]0-429;Bison_k93_264407.t0[+1]118-1003;Bison_k93_468610.t0[+2]50-485;Bison_k93_420081.t0[+0]0-333;Bison_k93_99224.t0[+0]0-417;Bison_k93_323618[+0]0-309;Day0_k93_1317149[+1]1-370;Bison_k93_26019[+1]94-331;Day0_k93_1338606[+0]0-225;Bison_k93_336124.t0[+1]1-367;Day27_k93_906821[+2]2-611;Day0_k93_1608745.t0[+0]0-384	fdhF; formate dehydrogenase (hydrogenase) [EC:1.17.98.4]	Enzymes with EC numbers	Unclassified: metabolism
	K03006	K03006:DNA-directed RNA polymerase II subunit RPB1	7.77767e-08	5.86023e-06	0.704976	0.417368	2.6613	Up-regulated	5.23209	80	Bison_k93_120916[+1]1-679;Bison_k93_433855[+0]0-570;Bison_k93_70511[+1]1-1156;Bison_k93_259780[+2]2-2684;Day27_k93_739707.t0[+2]422-1439;Bison_k93_212411.t0[+0]0-987;Bison_k93_212411.t0[+0]1416-1809;Bison_k93_122242[+2]2-464;Bison_k93_332753[+0]174-471;Bison_k93_138521.t0[+0]0-741;Bison_k93_119260[+0]0-339;Bison_k93_478938[+0]0-321;Bison_k93_401220[+0]0-489;Bison_k93_473590.t0[+0]0-2010;Bison_k93…	RPB1, POLR2A; DNA-directed RNA polymerase II subunit RPB1 [EC:2.7.7.6]	RNA polymerase [PATH:ko03020];DNA repair and recombination proteins [BR:ko03400];Huntington disease [PATH:ko05016];Transcription machinery [BR:ko03021]	Protein families: genetic information processing;Transcription;Neurodegenerative disease
	K19704	K19704:protein phosphatase PTC1	1.8256e-06	0.000101761	0.643552	0.729622	2.66807	Up-regulated	3.99242	9	Bison_k93_514007[+2]2-851;Bison_k93_129714[+2]2-449;Bison_k93_79448[+0]0-417;Bison_k93_203065[+0]0-378;Day0_k93_40675[+1]1-514;Day0_k93_1327543[+0]0-477;Bison_k93_372435[+0]0-462;Day27_k93_492540[+2]152-1085;Bison_k93_66969[+0]0-288	PTC1; protein phosphatase PTC1 [EC:3.1.3.16]	Protein phosphatases and associated proteins [BR:ko01009];MAPK signaling pathway - yeast [PATH:ko04011]	Signal transduction;Protein families: metabolism
	K14455	K14455:aspartate aminotransferase, mitochondrial	1.06746e-06	6.40821e-05	0.643552	0.512218	2.68567	Up-regulated	4.19326	39	Day0_k93_672000[+2]2-311;Day27_k93_1270380[+1]1-1006;Bison_k93_279862[+0]0-852;Bison_k93_60767[+0]0-417;Day27_k93_1896900[+0]0-390;Bison_k93_424616.f0[+0]0-1203;Bison_k93_478205.t0[+1]1-1213;Bison_k93_302961.t0[+0]0-1206;Bison_k93_499068[+2]2-287;Bison_k93_467176[+1]1-364;Day0_k93_1152972[+0]0-960;Bison_k93_353353[+0]0-348;Bison_k93_240744[+0]0-438;Day0_k93_294651[+2]2-1193;Day0_k93_1520188[+0]0-…	GOT2; aspartate aminotransferase, mitochondrial [EC:2.6.1.1]	Arginine biosynthesis [PATH:ko00220];Amino acid related enzymes [BR:ko01007];Tropane, piperidine and pyridine alkaloid biosynthesis [PATH:ko00960];Arginine and proline metabolism [PATH:ko00330];Isoquinoline alkaloid biosynthesis [PATH:ko00950];Phenylalanine, tyrosine and tryptophan biosynthesis [PATH:ko00400];Phenylalanine metabolism [PATH:ko00360];Cysteine and methionine metabolism [PATH:ko00270…	Biosynthesis of other secondary metabolites;Amino acid metabolism;Energy metabolism;Digestive system;Protein families: metabolism
	K15377	K15377:solute carrier family 44 (choline transporter-like protein), member 2/4/5	1.05749e-07	7.75834e-06	0.704976	0.429401	2.7174	Up-regulated	5.11023	54	Bison_k93_218257[+0]0-1278;Bison_k93_125656[+1]1-544;Day0_k93_1483025.t0[+1]1-583;Bison_k93_2120[+0]0-711;Bison_k93_204053[+1]1-1267;Day27_k93_367300[+1]1-298;Day0_k93_1719365.t0[+2]2-431;Bison_k93_523986.t0[+0]0-660;Day27_k93_1206244[+1]1-859;Day27_k93_458882[+0]99-582;Bison_k93_369068[+1]1-415;Bison_k93_192579.t0[+0]0-549;Day27_k93_926923.t0[+0]0-750;Bison_k93_399739[+1]1-772;Bison_k93_459355.t…	SLC44A2_4_5; solute carrier family 44 (choline transporter-like protein), member 2/4/5	Transporters [BR:ko02000];Exosome [BR:ko04147];Choline metabolism in cancer [PATH:ko05231]	Protein families: signaling and cellular processes;Cancer: overview
	K01777	K01777:proline racemase	5.36395e-07	3.41443e-05	0.659444	0.480736	2.72411	Up-regulated	4.46668	50	Bison_k93_139903[+2]2-686;Day0_k93_1739951.t0[+2]14-770;Bison_k93_140179.t0[+1]1-679;Bison_k93_396667.t0[+1]25-1102;Day27_k93_476736.t0[+0]0-945;Bison_k93_510871[+2]2-401;Bison_k93_458647[+0]0-801;Bison_k93_531858.t0[+1]1-481;Bison_k93_418373[+0]0-435;Bison_k93_279398[+1]1-1039;Bison_k93_350435.t0[+2]2-389;Bison_k93_9924[+1]1-559;Bison_k93_111159[+2]2-968;Day27_k93_1342555[+1]25-1096;Bison_k93_16…	proline racemase [EC:5.1.1.4];prdF	Arginine and proline metabolism [PATH:ko00330]	Amino acid metabolism
	K14758	K14758:casein kinase I homolog HRR25	1.53788e-06	8.73518e-05	0.643552	0.620242	2.73341	Up-regulated	4.05873	17	Bison_k93_314788[+0]0-504;Bison_k93_375729[+0]0-486;Bison_k93_311878.t0[+2]2-290;Bison_k93_219906[+2]2-656;Bison_k93_92440.f0[+0]0-408;Bison_k93_157019[+0]0-363;Bison_k93_500416[+0]0-360;Bison_k93_276617[+1]1-364;Bison_k93_374076[+1]1-403;Day0_k93_94775[+0]0-1233;Bison_k93_485065.t0[+0]0-363;Day0_k93_1181100.t0[+0]0-342;Day27_k93_584401.f0[+0]0-1065;Day0_k93_63460[+2]50-989;Day27_k93_107861[+1]1-…	casein kinase I homolog HRR25 [EC:2.7.11.1];HRR25	Ribosome biogenesis in eukaryotes [PATH:ko03008];Transfer RNA biogenesis [BR:ko03016];Ribosome biogenesis [BR:ko03009];Protein kinases [BR:ko01001]	Protein families: metabolism;Protein families: genetic information processing;Translation
	K14563	K14563:rRNA 2'-O-methyltransferase fibrillarin	2.07585e-06	0.000114389	0.627257	0.698619	2.74104	Up-regulated	3.94162	16	Day0_k93_170845[+0]0-735;Bison_k93_186398[+1]118-733;Day27_k93_508175[+2]2-911;Bison_k93_400856.t0[+0]0-678;Day27_k93_306024[+2]2-818;Bison_k93_409668[+0]0-681;Day27_k93_362627[+2]2-290;Bison_k93_525730[+2]2-533;Bison_k93_273332.t0[+0]0-699;Day0_k93_464120[+0]0-375;Bison_k93_287693[+0]0-582;Day0_k93_1121393[+0]0-312;Day27_k93_1178107[+0]0-789;Day27_k93_2057526.t0[+1]1-862;Day27_k93_1906360[+0]0-8…	rRNA 2'-O-methyltransferase fibrillarin [EC:2.1.1.-];NOP1, FBL	Ribosome biogenesis in eukaryotes [PATH:ko03008];Ribosome biogenesis [BR:ko03009]	Protein families: genetic information processing;Translation
	K18122	K18122:4-hydroxybutyrate CoA-transferase	1.36605e-06	7.94248e-05	0.643552	0.664314	2.74753	Up-regulated	4.10004	19	Bison_k93_96743[+1]850-1495;Day27_k93_1193642.t0[+1]850-1537;Bison_k93_408649[+1]1-850;Bison_k93_265024.t0[+2]2-1343;Bison_k93_309933[+1]1-559;Day27_k93_1371687[+2]71-1400;Day27_k93_1520516.t0[+1]250-1579;Bison_k93_70492[+1]1-1333;Bison_k93_140935[+2]2-1052;Day0_k93_703575[+0]3303-3513;Bison_k93_307737[+1]1-391;Bison_k93_370891[+0]0-492;Bison_k93_462078.t0[+2]2-536;Day0_k93_1676398.t0[+0]0-681;Bi…	4-hydroxybutyrate CoA-transferase [EC:2.8.3.-];cat2, abfT	Butanoate metabolism [PATH:ko00650]	Carbohydrate metabolism
	K04084	K04084:thioredoxin:protein disulfide reductase	7.56614e-07	4.69482e-05	0.659444	0.606153	2.75005	Up-regulated	4.32838	26	Bison_k93_437901.t0[+0]0-1776;Bison_k93_175200.0[+0]573-1971;Day27_k93_1748812.t0[+0]0-927;Day27_k93_262372[+2]2-1298;Day0_k93_470394[+2]41-1037;Bison_k93_105089[+1]1-832;Day0_k93_1303603[+0]0-639;Bison_k93_48014[+2]2-296;Day27_k93_1454857.t0[+0]0-537;Day27_k93_1551096[+1]1-541;Day27_k93_1467266.f0[+0]0-597;Day27_k93_269996[+0]0-495;Bison_k93_12536.t0[+0]0-492;Day27_k93_712709.t0[+0]0-438;Bison_k…	dsbD, dipZ; thioredoxin:protein disulfide reductase [EC:1.8.4.16]	Chaperones and folding catalysts [BR:ko03110]	Protein families: genetic information processing
	K06894	K06894:alpha-2-macroglobulin	1.3667e-12	2.34691e-10	0.91012	0.360458	2.76557	Up-regulated	9.6295	209	Bison_k93_496519.t0[+2]2-989;Bison_k93_285519[+0]0-393;Bison_k93_516961[+0]0-1068;Bison_k93_76500[+2]2-584;Bison_k93_133960[+0]0-981;Bison_k93_235.t0[+0]0-2202;Bison_k93_60943[+0]0-564;Bison_k93_332846[+0]0-1305;Bison_k93_429383[+0]0-513;Bison_k93_326278[+0]0-531;Bison_k93_432988[+0]0-549;Bison_k93_373222[+0]0-327;Bison_k93_91294[+2]2-440;Bison_k93_316290[+0]0-930;Day27_k93_1139669[+2]2-539;Day27…	yfhM; alpha-2-macroglobulin	Peptidases and inhibitors [BR:ko01002]	Protein families: metabolism
	K14951	K14951:cation-transporting P-type ATPase 13A3/4/5	3.03855e-09	3.07351e-07	0.774939	0.419292	2.81435	Up-regulated	6.51237	81	Bison_k93_232474[+0]0-1302;Bison_k93_61397[+1]1-598;Day27_k93_2035066[+2]2-1475;Bison_k93_167034.t0[+0]0-915;Bison_k93_337335[+2]2-455;Bison_k93_91750.t0[+0]0-489;Day27_k93_1075514.t0[+2]2-1631;Bison_k93_43861.t0[+1]1-607;Bison_k93_324536[+1]1-799;Bison_k93_372934[+1]1-934;Day27_k93_2073877.t0[+0]1083-1443;Bison_k93_348990[+0]0-618;Bison_k93_412101.t0[+0]0-318;Day27_k93_1727145[+0]0-540;Day27_k93…	cation-transporting P-type ATPase 13A3/4/5 [EC:7.2.2.-];ATP13A3_4_5	Enzymes with EC numbers	Unclassified: metabolism
	K01193	K01193:beta-fructofuranosidase	9.92477e-14	2.19901e-11	0.954542	0.362998	2.82767	Up-regulated	10.6578	233	Bison_k93_34555[+2]119-722;Bison_k93_169963[+0]0-1071;Day27_k93_521262[+0]0-552;Bison_k93_89577[+1]1-757;Day0_k93_1567814.t0[+2]2-704;Day27_k93_1369021.t0[+1]1-1000;Day27_k93_1486492[+2]2-1370;Bison_k93_150983[+2]2-440;Bison_k93_84884.t0[+1]1-379;Day27_k93_936101[+1]1-1357;Bison_k93_317847[+0]0-1686;Day0_k93_355040[+2]2-659;Bison_k93_274854[+2]2-440;Bison_k93_137796[+0]117-519;Bison_k93_216170[+2…	INV, sacA; beta-fructofuranosidase [EC:3.2.1.26]	Starch and sucrose metabolism [PATH:ko00500];Galactose metabolism [PATH:ko00052]	Carbohydrate metabolism
	K06933	K06933:uncharacterized protein	1.62531e-07	1.14298e-05	0.690132	0.540388	2.84422	Up-regulated	4.94196	41	Bison_k93_402983.t0[+1]1-733;Bison_k93_237434[+1]1-463;Bison_k93_51374[+1]1-673;Bison_k93_518334[+1]1-715;Day0_k93_166095[+0]105-963;Bison_k93_8939[+1]1-640;Bison_k93_490910[+2]2-704;Bison_k93_522758[+1]1-499;Bison_k93_501957[+0]0-309;Bison_k93_101043.t0[+0]0-516;Bison_k93_206485[+2]2-638;Day27_k93_1678733[+2]2-341;Bison_k93_358025.t0[+0]0-456;Bison_k93_153551[+0]0-642;Bison_k93_136071.t0[+2]2-28…	K06933; uncharacterized protein	Function unknown	Poorly characterized
	K08857	K08857:NIMA (never in mitosis gene a)-related kinase 1/4/5	4.90832e-09	4.58773e-07	0.761461	0.444154	2.85437	Up-regulated	6.3384	77	Bison_k93_65541[+2]2-1067;Bison_k93_24480.t0[+1]1-559;Bison_k93_14727[+2]2-341;Bison_k93_428376[+0]0-501;Bison_k93_539275[+2]2-1142;Bison_k93_473831[+1]1-979;Bison_k93_504849.t0[+0]0-906;Bison_k93_358642.t0[+0]0-654;Bison_k93_278145[+2]2-878;Bison_k93_262650[+2]2-431;Bison_k93_8985[+0]0-489;Bison_k93_224720.t0[+0]0-558;Bison_k93_286042[+1]1-292;Bison_k93_477769.t0[+2]80-509;Bison_k93_107583[+1]1-…	NEK1_4_5; NIMA (never in mitosis gene a)-related kinase 1/4/5 [EC:2.7.11.1]	Protein kinases [BR:ko01001];Chromosome and associated proteins [BR:ko03036];DNA repair and recombination proteins [BR:ko03400]	Protein families: genetic information processing;Protein families: metabolism
	K24205	K24205:protein lifeguard	6.25341e-08	4.80991e-06	0.704976	0.490607	2.86145	Up-regulated	5.31786	39	Bison_k93_339929[+0]0-366;Bison_k93_162534[+2]2-329;Day27_k93_200781[+0]0-696;Bison_k93_5308[+0]0-300;Day0_k93_1785284.t0[+1]1-589;Bison_k93_185662[+1]1-721;Bison_k93_445404.t0[+0]0-312;Bison_k93_532870[+2]2-704;Bison_k93_356651.t0[+1]1-262;Bison_k93_480348.t0[+0]0-246;Day0_k93_934119[+0]0-372;Bison_k93_126020[+0]0-351;Day27_k93_422044[+0]0-684;Day27_k93_1976623[+2]104-860;Day0_k93_1108244[+2]2-4…	TMBIM, LFG; protein lifeguard	Signaling proteins	Unclassified: signaling and cellular processes
	K15498	K15498:serine/threonine-protein phosphatase 6 catalytic subunit	5.6615e-08	4.44729e-06	0.719513	0.557902	2.86961	Up-regulated	5.3519	33	Bison_k93_286683.t0[+0]0-735;Bison_k93_13648[+1]1-763;Day0_k93_214806.t0[+0]0-555;Bison_k93_44729[+0]0-612;Bison_k93_9055[+1]1-805;Bison_k93_82564[+0]0-885;Bison_k93_506660[+0]0-354;Bison_k93_338381[+1]1-871;Bison_k93_540238.t0[+1]1-253;Bison_k93_156327.t0[+0]0-228;Bison_k93_83618[+0]0-870;Day0_k93_1226540.t0[+2]2-245;Bison_k93_196161[+0]0-858;Day27_k93_209021[+0]0-846;Bison_k93_497777.t0[+0]0-50…	PPP6C; serine/threonine-protein phosphatase 6 catalytic subunit [EC:3.1.3.16]	Protein phosphatases and associated proteins [BR:ko01009];DNA repair and recombination proteins [BR:ko03400]	Protein families: metabolism;Protein families: genetic information processing
	K08589	K08589:gingipain R	4.09512e-09	3.97873e-07	0.761461	0.438192	2.88467	Up-regulated	6.40026	81	Bison_k93_185888.t0[+0]0-831;Bison_k93_382540.t0[+1]448-880;Bison_k93_458509.t0[+1]1-838;Bison_k93_215282.t0[+0]0-942;Bison_k93_111621[+0]0-522;Bison_k93_19310.t0[+0]0-888;Day27_k93_263423[+2]2-470;Bison_k93_380176[+0]0-747;Bison_k93_286420.t0[+1]1-556;Bison_k93_82821[+0]0-549;Bison_k93_430622[+1]1-628;Bison_k93_297321.t0[+0]0-582;Day27_k93_474207.t0[+1]1-442;Bison_k93_415947[+0]0-735;Bison_k93_2…	gingipain R [EC:3.4.22.37];rgpA_B	Peptidases and inhibitors [BR:ko01002];Cationic antimicrobial peptide (CAMP) resistance [PATH:ko01503]	Drug resistance: antimicrobial;Protein families: metabolism
	K02218	K02218:casein kinase 1	1.02812e-09	1.10024e-07	0.788187	0.44447	2.90443	Up-regulated	6.95851	67	Bison_k93_285944[+1]1-358;Bison_k93_152111.t0[+2]2-575;Bison_k93_496911.t0[+0]0-834;Bison_k93_209999[+1]1-427;Bison_k93_123905[+2]2-1013;Bison_k93_377832[+0]0-582;Bison_k93_161189[+0]0-375;Bison_k93_110977[+2]2-869;Bison_k93_15460.t0[+0]0-309;Bison_k93_77585[+0]0-270;Bison_k93_123134[+0]0-321;Bison_k93_448432[+0]0-345;Bison_k93_513241.t0[+2]2-380;Bison_k93_404860[+0]0-465;Bison_k93_191607[+0]0-30…	casein kinase 1 [EC:2.7.11.1];CSNK1, CKI	MAPK signaling pathway - yeast [PATH:ko04011];Hippo signaling pathway - multiple species [PATH:ko04392];Protein kinases [BR:ko01001]	Signal transduction;Protein families: metabolism
	K19678	K19678:intraflagellar transport protein 80	1.20548e-07	8.72675e-06	0.690132	0.600757	2.90713	Up-regulated	5.05915	31	Bison_k93_89383[+0]0-1056;Bison_k93_257899[+0]0-831;Bison_k93_277507[+1]1-2176;Bison_k93_116165.t0[+0]0-291;Bison_k93_81629[+2]2-692;Bison_k93_443223[+1]1-994;Bison_k93_252212.t0[+2]2-980;Bison_k93_379611[+0]0-567;Bison_k93_81941.t0[+0]0-615;Bison_k93_506308[+1]1-424;Bison_k93_528849[+0]0-390;Bison_k93_182465[+0]0-450;Bison_k93_336099[+0]0-483;Bison_k93_461194.t0[+0]0-300;Day27_k93_1446854.t0[+0]…	intraflagellar transport protein 80;IFT80	Chromosome and associated proteins [BR:ko03036]	Protein families: genetic information processing
	K02007	K02007:cobalt/nickel transport system permease protein	2.24972e-11	3.07629e-09	0.863415	0.415543	2.91217	Up-regulated	8.51197	130	Bison_k93_274268[+2]2-665;Day27_k93_1493718[+0]0-552;Bison_k93_252549[+2]50-713;Bison_k93_312784[+0]30-696;Bison_k93_387244.t0[+0]0-522;Bison_k93_188716[+0]30-696;Bison_k93_20929[+2]2-584;Bison_k93_411305.t0[+2]2-257;Bison_k93_312878[+0]0-468;Bison_k93_95431[+0]0-642;Bison_k93_482946[+0]0-432;Bison_k93_35825[+0]0-348;Bison_k93_387257[+2]2-290;Bison_k93_166548[+0]0-660;Bison_k93_231152[+1]22-520;B…	cbiM; cobalt/nickel transport system permease protein	ABC transporters [PATH:ko02010];Transporters [BR:ko02000]	Protein families: signaling and cellular processes;Membrane transport
	K05850	K05850:P-type Ca2+ transporter type 2B	2.45417e-22	1.06598e-19	1.22105	0.338102	2.93726	Up-regulated	18.9723	362	Bison_k93_112712[+1]1-3229;Bison_k93_99679[+1]1-415;Bison_k93_332295[+0]0-555;Day0_k93_1145740[+0]0-609;Day27_k93_1231031[+0]0-1152;Bison_k93_167309[+2]2-2822;Bison_k93_167309[+0]2835-3159;Bison_k93_72208.t0[+0]0-1407;Bison_k93_288537[+0]0-1593;Bison_k93_197723[+1]280-496;Bison_k93_258826.t0[+0]0-1554;Day27_k93_2023032.t0[+0]0-1224;Day0_k93_470675.t0[+0]0-1767;Bison_k93_525307.t0[+0]0-2361;Bison_…	P-type Ca2+ transporter type 2B [EC:7.2.2.10];ATP2B	Calcium signaling pathway [PATH:ko04020];Aldosterone synthesis and secretion [PATH:ko04925];cGMP-PKG signaling pathway [PATH:ko04022];Adrenergic signaling in cardiomyocytes [PATH:ko04261];cAMP signaling pathway [PATH:ko04024];Pancreatic secretion [PATH:ko04972];Salivary secretion [PATH:ko04970];Endocrine and other factor-regulated calcium reabsorption [PATH:ko04961];Mineral absorption [PATH:ko049…	Excretory system;Endocrine system;Digestive system;Signal transduction;Circulatory system
	K17506	K17506:protein phosphatase 1L	2.17656e-08	1.82633e-06	0.733762	0.690107	2.95429	Up-regulated	5.73842	20	Bison_k93_440751[+1]1-841;Day0_k93_1159455[+0]0-375;Bison_k93_424065[+0]0-426;Day27_k93_50749[+0]0-303;Bison_k93_429579.t0[+0]0-405;Bison_k93_221992[+0]0-738;Day27_k93_1174095[+0]0-300;Bison_k93_465774[+2]2-503;Bison_k93_247283[+0]0-639;Bison_k93_76238.t0[+2]2-419;Day27_k93_11251[+0]0-666;Bison_k93_83944[+0]0-330;Day27_k93_1333623[+2]2-833;Bison_k93_220045[+0]0-528;Bison_k93_279142.t0[+1]1-553;Da…	PPM1L, PP2CE; protein phosphatase 1L [EC:3.1.3.16]	Protein phosphatases and associated proteins [BR:ko01009]	Protein families: metabolism
	K19237	K19237:gingipain K	2.83247e-08	2.35e-06	0.733762	0.601997	2.95684	Up-regulated	5.62893	28	Bison_k93_523845[+0]0-345;Bison_k93_284270[+2]2-533;Bison_k93_76729.t0[+0]0-333;Bison_k93_387415[+1]1-232;Bison_k93_423613[+0]0-645;Bison_k93_461896.t0[+0]0-279;Bison_k93_265995[+0]0-585;Day27_k93_391327[+2]2-683;Bison_k93_465054[+0]0-492;Bison_k93_422591.t0[+0]0-588;Day0_k93_1527762[+0]0-792;Bison_k93_203608[+1]1-667;Bison_k93_266579[+1]1-382;Day0_k93_1122546.t0[+1]1-451;Bison_k93_235868[+0]0-15…	kgp; gingipain K [EC:3.4.22.47]	Peptidases and inhibitors [BR:ko01002]	Protein families: metabolism
	K13539	K13539:leishmanolysin-like peptidase	2.58433e-09	2.6877e-07	0.774939	0.481506	2.96699	Up-regulated	6.57062	69	Bison_k93_120583.0[+1]1-592;Day27_k93_548753[+1]1-598;Bison_k93_368798[+2]2-737;Bison_k93_166263[+1]688-979;Bison_k93_29248.t0[+0]0-402;Day27_k93_1895322[+2]2-377;Day0_k93_978745.t0[+0]0-711;Bison_k93_473619.t0[+0]0-507;Day27_k93_207708[+2]2-749;Bison_k93_455533[+0]0-288;Bison_k93_193719[+0]0-249;Bison_k93_242314[+1]1-622;Bison_k93_523852[+2]2-425;Day0_k93_1365599.t0[+2]2-422;Bison_k93_203322.t0[…	leishmanolysin-like peptidase [EC:3.4.24.-];LMLN	Chromosome and associated proteins [BR:ko03036];Peptidases and inhibitors [BR:ko01002]	Protein families: metabolism;Protein families: genetic information processing
	K05643	K05643:ATP-binding cassette, subfamily A (ABC1), member 3	1.56772e-16	4.6304e-14	1.04763	0.379517	2.97931	Up-regulated	13.3344	238	Bison_k93_401504.t0[+0]0-945;Bison_k93_330361[+0]0-741;Bison_k93_11157[+2]2-1625;Bison_k93_361897[+1]1-1816;Bison_k93_155417.t0[+0]0-1950;Day27_k93_2112066[+0]0-1314;Bison_k93_91703[+1]1-505;Bison_k93_135658[+2]2-749;Day27_k93_341470[+2]2-560;Bison_k93_71755[+1]1-232;Bison_k93_447855[+2]2-728;Day27_k93_809021.t0[+0]0-2055;Bison_k93_376770[+1]1-823;Day27_k93_1571820.t0[+0]0-567;Bison_k93_99453.t0[…	ABCA3; ATP-binding cassette, subfamily A (ABC1), member 3	ABC transporters [PATH:ko02010];Transporters [BR:ko02000]	Membrane transport;Protein families: signaling and cellular processes
	K18220	K18220:ribosomal protection tetracycline resistance protein	1.61938e-08	1.40676e-06	0.733762	0.54078	2.98328	Up-regulated	5.85178	47	Day27_k93_1175691[+2]254-1406;Bison_k93_369986[+0]0-852;Day27_k93_218765.0[+1]1-301;Day0_k93_1211902[+2]2-1052;Bison_k93_53578[+0]315-963;Day27_k93_486698[+1]1-253;Day27_k93_1966630[+0]0-312;Day0_k93_1741140.t0[+0]657-1194;Day27_k93_900547.0[+0]0-219;Bison_k93_421144[+1]1-325;Bison_k93_439309.t0[+1]1-298;Day0_k93_58978.t0[+2]2-644;Day0_k93_1153960.t0[+2]644-2564;Day27_k93_316529[+0]0-447;Bison_k9…	tetM, tetO; ribosomal protection tetracycline resistance protein	Antimicrobial resistance genes [BR:ko01504]	Protein families: signaling and cellular processes
	K02009	K02009:cobalt/nickel transport protein	4.35865e-09	4.17977e-07	0.761461	0.544941	3.01477	Up-regulated	6.37885	47	Bison_k93_309387.t0[+1]241-547;Bison_k93_174606[+0]0-243;Bison_k93_389816[+2]164-422;Bison_k93_312784[+1]706-994;Bison_k93_188716[+0]705-942;Bison_k93_13692[+2]101-398;Day27_k93_1797728[+0]228-531;Day27_k93_882419.t0[+2]2-278;Day27_k93_12575.t0[+1]223-469;Bison_k93_35825[+1]349-646;Bison_k93_65861.t0[+0]267-561;Bison_k93_39764[+0]267-549;Bison_k93_535551[+0]96-363;Bison_k93_1340[+2]92-368;Day0_k9…	cobalt/nickel transport protein;cbiN	Transporters [BR:ko02000];ABC transporters [PATH:ko02010]	Membrane transport;Protein families: signaling and cellular processes
	K03695	K03695:ATP-dependent Clp protease ATP-binding subunit ClpB	2.05785e-25	1.08537e-22	1.31101	0.353739	3.08246	Up-regulated	21.9644	456	Bison_k93_208162[+1]1-1369;Bison_k93_383547[+0]0-936;Day27_k93_1189717[+2]2-578;Bison_k93_38397.t0[+1]1-829;Day27_k93_2049743.t0[+0]0-1542;Bison_k93_108930[+0]0-786;Day27_k93_1899834[+2]2-2576;Bison_k93_220402[+2]2-1766;Bison_k93_125708.t0[+0]0-444;Bison_k93_132312[+0]0-777;Bison_k93_46168[+2]2-449;Bison_k93_474403.t0[+1]1-1564;Bison_k93_399809[+2]2-287;Bison_k93_509004[+0]0-450;Bison_k93_63319.t…	clpB; ATP-dependent Clp protease ATP-binding subunit ClpB	Longevity regulating pathway - multiple species [PATH:ko04213];Chaperones and folding catalysts [BR:ko03110]	Aging;Protein families: genetic information processing
	K01074	K01074:palmitoyl-protein thioesterase	3.25868e-09	3.20828e-07	0.774939	0.649017	3.11632	Up-regulated	6.49373	30	Bison_k93_412768[+0]0-309;Bison_k93_166245.t0[+2]2-500;Bison_k93_184458[+0]0-528;Bison_k93_316448[+0]0-348;Bison_k93_320067.t0[+0]0-360;Day27_k93_394080[+2]2-764;Day0_k93_548194.t0[+0]0-258;Day27_k93_229291[+0]0-639;Day0_k93_1865581.t0[+2]2-593;Day0_k93_1012806.t0[+0]0-621;Bison_k93_333428[+0]0-891;Bison_k93_317678.t0[+0]0-423;Bison_k93_92814[+0]0-303;Bison_k93_492072.t0[+0]0-357;Bison_k93_390472…	palmitoyl-protein thioesterase [EC:3.1.2.22];PPT	Lysosome [PATH:ko04142];Fatty acid elongation [PATH:ko00062];Lipid biosynthesis proteins [BR:ko01004]	Transport and catabolism;Protein families: metabolism;Lipid metabolism
	K06269	K06269:serine/threonine-protein phosphatase PP1 catalytic subunit	2.74087e-12	4.36639e-10	0.898671	0.524988	3.24964	Up-regulated	9.35988	71	Bison_k93_370443.t0[+0]0-993;Bison_k93_402178[+1]1-1000;Bison_k93_314244[+2]2-1373;Bison_k93_337036[+1]1-805;Day27_k93_223294[+2]2-464;Day0_k93_195037[+2]2-488;Bison_k93_350402[+0]0-741;Bison_k93_427774.0[+0]0-1044;Bison_k93_422516.t0[+0]0-933;Bison_k93_374486[+2]2-560;Bison_k93_430662[+0]0-642;Bison_k93_198937.t0[+0]0-399;Bison_k93_98709.t0[+0]0-351;Bison_k93_516189[+0]0-504;Bison_k93_131356[+1]…	serine/threonine-protein phosphatase PP1 catalytic subunit [EC:3.1.3.16];PPP1C	Platelet activation [PATH:ko04611];Long-term potentiation [PATH:ko04720];Proteoglycans in cancer [PATH:ko05205];mRNA surveillance pathway [PATH:ko03015];Hippo signaling pathway [PATH:ko04390];Meiosis - yeast [PATH:ko04113];Transcription machinery [BR:ko03021];Inflammatory mediator regulation of TRP channels [PATH:ko04750];Insulin resistance [PATH:ko04931];Oocyte meiosis [PATH:ko04114];cGMP-PKG si…	Endocrine and metabolic disease;Immune system;Cellular community - eukaryotes;Endocrine system;Protein families: genetic information processing;Translation;Cell motility;Cell growth and death;Substance dependence;Infectious disease: viral;Protein families: metabolism;Signal transduction;Cardiovascular disease;Circulatory system;Cancer: overview;Sensory system;Nervous system
	K00698	K00698:chitin synthase	1.46772e-13	2.9291e-11	0.943632	0.491994	3.26092	Up-regulated	10.5333	95	Bison_k93_354746[+0]0-1002;Bison_k93_377159[+2]2-419;Bison_k93_444563[+1]1-559;Bison_k93_372081[+2]29-1850;Bison_k93_178804[+1]2347-5362;Bison_k93_385446[+0]0-2133;Bison_k93_375871.t0[+0]0-924;Bison_k93_428306[+0]0-1026;Bison_k93_145073[+2]2-1412;Bison_k93_96142[+0]0-1455;Bison_k93_305533[+2]2-4133;Bison_k93_419007.0.f0[+2]2-413;Bison_k93_465168.t0[+2]2-1175;Day27_k93_919585.t0[+0]0-339;Bison_k93…	CHS1; chitin synthase [EC:2.4.1.16]	Glycosyltransferases [BR:ko01003];Amino sugar and nucleotide sugar metabolism [PATH:ko00520]	Protein families: metabolism;Carbohydrate metabolism
	K03332	K03332:fructan beta-fructosidase	1.57517e-13	3.06081e-11	0.943632	0.490403	3.26703	Up-regulated	10.5142	91	Bison_k93_111776[+0]0-288;Bison_k93_507983[+0]0-318;Bison_k93_194806[+0]0-324;Bison_k93_123420.t0[+1]1-229;Bison_k93_106598.t0[+2]2-293;Bison_k93_255633[+2]2-653;Bison_k93_152377[+2]2-245;Bison_k93_305627.t0[+0]0-399;Bison_k93_188475[+2]2-455;Bison_k93_534[+0]0-330;Bison_k93_60754[+2]2-287;Bison_k93_313848[+0]1086-2748;Bison_k93_313848[+0]0-1056;Bison_k93_85166[+2]2-341;Bison_k93_282670.t0[+0]0-1…	fructan beta-fructosidase [EC:3.2.1.80];fruA	Fructose and mannose metabolism [PATH:ko00051]	Carbohydrate metabolism
	K00525	K00525:ribonucleoside-diphosphate reductase alpha chain	3.71219e-12	5.59405e-10	0.887075	0.536181	3.29145	Up-regulated	9.25227	70	Bison_k93_183132[+0]0-954;Bison_k93_153899[+2]2-395;Bison_k93_513070[+1]1-985;Bison_k93_202455[+2]2-434;Bison_k93_519982[+0]0-717;Bison_k93_317471.t0[+2]2-920;Bison_k93_447085[+0]0-510;Bison_k93_396860[+2]197-743;Bison_k93_389834[+0]0-1299;Bison_k93_436729.t0[+0]0-360;Day0_k93_482738[+2]134-1076;Bison_k93_65724[+0]0-1245;Bison_k93_446439[+0]0-486;Bison_k93_183758.t0[+1]1-697;Day27_k93_551997[+0]3…	ribonucleoside-diphosphate reductase alpha chain [EC:1.17.4.1];E1.17.4.1A, nrdA, nrdE	Purine metabolism [PATH:ko00230];Pyrimidine metabolism [PATH:ko00240];DNA repair and recombination proteins [BR:ko03400]	Protein families: genetic information processing;Nucleotide metabolism
	K05601	K05601:hydroxylamine reductase	1.01254e-13	2.19901e-11	0.954542	0.507983	3.31946	Up-regulated	10.6578	88	Bison_k93_25899[+2]2-506;Day0_k93_1512742.t0[+0]0-891;Bison_k93_439755[+0]0-1320;Bison_k93_325338.t0[+0]0-885;Day0_k93_1618977[+0]0-1284;Bison_k93_126392[+0]0-675;Day0_k93_3488.t0[+0]0-1320;Day0_k93_341968.13[+0]573-2166;Day0_k93_1512773[+1]1-673;Bison_k93_199386[+1]1-1177;Bison_k93_279987[+2]2-548;Bison_k93_508608[+0]0-441;Bison_k93_469697[+1]1-427;Day0_k93_1036045[+0]0-573;Bison_k93_491188[+0]0…	hydroxylamine reductase [EC:1.7.99.1];hcp	Nitrogen metabolism [PATH:ko00910]	Energy metabolism
	K09503	K09503:DnaJ homolog subfamily A member 2	3.30275e-12	5.08073e-10	0.898671	0.559632	3.34146	Up-regulated	9.29407	58	Bison_k93_40845[+0]0-1200;Day0_k93_1430552[+1]1-1222;Bison_k93_471988[+0]0-651;Bison_k93_500679[+1]1-229;Day27_k93_1328292[+0]0-948;Day0_k93_335145[+2]2-995;Bison_k93_163840[+2]2-458;Day27_k93_1800407[+1]1-457;Day0_k93_1638934[+2]2-968;Bison_k93_239506.t0[+0]0-576;Day27_k93_569496[+0]0-420;Bison_k93_119987[+0]0-603;Bison_k93_140457.t0[+0]0-420;Bison_k93_193130[+0]0-318;Bison_k93_280316[+1]1-517;D…	DnaJ homolog subfamily A member 2;DNAJA2	Chaperones and folding catalysts [BR:ko03110];Mitochondrial biogenesis [BR:ko03029];Protein processing in endoplasmic reticulum [PATH:ko04141]	Folding, sorting and degradation;Protein families: genetic information processing
	K01539	K01539:sodium/potassium-transporting ATPase subunit alpha	2.77926e-12	4.36639e-10	0.898671	0.603125	3.39874	Up-regulated	9.35988	47	Bison_k93_268875[+0]0-2148;Day27_k93_1844699.t0[+0]0-762;Day27_k93_1053773.t0[+0]0-951;Bison_k93_131350.t0[+1]1-1156;Bison_k93_457796[+0]0-492;Day0_k93_513739[+0]0-1605;Bison_k93_212888[+0]0-363;Bison_k93_374794[+0]0-444;Bison_k93_406294[+0]0-2175;Bison_k93_180125[+0]0-741;Bison_k93_499952[+0]0-294;Bison_k93_468877[+0]0-471;Bison_k93_502387.t0[+0]0-459;Day0_k93_271840[+0]0-288;Bison_k93_287342[+1…	sodium/potassium-transporting ATPase subunit alpha [EC:7.2.2.13];ATP1A	cAMP signaling pathway [PATH:ko04024];Carbohydrate digestion and absorption [PATH:ko04973];Adrenergic signaling in cardiomyocytes [PATH:ko04261];cGMP-PKG signaling pathway [PATH:ko04022];Proximal tubule bicarbonate reclamation [PATH:ko04964];Insulin secretion [PATH:ko04911];Aldosterone synthesis and secretion [PATH:ko04925];Salivary secretion [PATH:ko04970];Cardiac muscle contraction [PATH:ko0426…	Endocrine system;Protein families: signaling and cellular processes;Digestive system;Circulatory system;Excretory system;Signal transduction
	K05658	K05658:ATP-binding cassette, subfamily B (MDR/TAP), member 1	4.55326e-24	2.10133e-21	1.27091	0.424324	3.40072	Up-regulated	20.6775	241	Bison_k93_479493.t0[+0]138-636;Bison_k93_87999[+0]0-3864;Bison_k93_123888[+0]0-333;Bison_k93_290161.t0[+2]2-572;Bison_k93_79563[+1]1-619;Day0_k93_56453.t0[+0]0-1137;Bison_k93_487981[+1]1-2563;Bison_k93_460563.t0[+0]420-1647;Bison_k93_413615.t0[+0]0-2655;Bison_k93_120438[+0]0-1662;Bison_k93_442091[+0]0-2805;Bison_k93_273754[+0]0-1092;Bison_k93_150590.t0[+0]0-873;Bison_k93_301152[+0]0-480;Bison_k93…	ATP-binding cassette, subfamily B (MDR/TAP), member 1 [EC:7.6.2.2];ABCB1, CD243	Bile secretion [PATH:ko04976];Exosome [BR:ko04147];ABC transporters [PATH:ko02010];Gastric cancer [PATH:ko05226];CD molecules [BR:ko04090];MicroRNAs in cancer [PATH:ko05206];Transporters [BR:ko02000]	Protein families: signaling and cellular processes;Membrane transport;Cancer: specific types;Cancer: overview;Digestive system
	K09250	K09250:cellular nucleic acid-binding protein	4.63969e-18	1.48954e-15	1.09593	0.901366	3.72795	Up-regulated	14.8269	19	Bison_k93_221053[+0]0-270;Day27_k93_1821078[+0]0-390;Bison_k93_257238[+0]0-390;Bison_k93_443633[+0]0-315;Bison_k93_359909[+0]0-309;Day27_k93_1432475[+0]171-477;Day27_k93_926945[+1]1-382;Day27_k93_435300.t0[+2]2-560;Bison_k93_395747[+2]2-587;Bison_k93_231037[+1]1-310;Day27_k93_1084419[+0]846-1221;Day27_k93_1984738[+0]0-435;Bison_k93_62804.t0[+0]51-1557;Bison_k93_288698[+1]1-244;Bison_k93_277783[+1…	cellular nucleic acid-binding protein;CNBP	Transcription factors [BR:ko03000]	Protein families: genetic information processing
	K02230	K02230:cobaltochelatase CobN	2.9879e-21	1.16119e-18	1.19534	0.541049	3.7554	Up-regulated	17.9351	121	Bison_k93_280822[+1]1-2107;Bison_k93_128153[+0]0-1992;Bison_k93_473016.t0[+0]0-2460;Bison_k93_75209[+2]2-1211;Bison_k93_496844[+0]0-2262;Bison_k93_137504.t0[+0]0-801;Bison_k93_365862.t0[+1]1-2143;Bison_k93_484807[+0]0-999;Bison_k93_308085[+0]0-1245;Bison_k93_24076.t0[+1]1-1954;Bison_k93_415847.t0[+1]1-802;Bison_k93_482018[+2]2-1925;Bison_k93_484054[+1]1-2212;Bison_k93_380387[+1]1-1063;Bison_k93_2…	cobaltochelatase CobN [EC:6.6.1.2];cobN	Porphyrin and chlorophyll metabolism [PATH:ko00860]	Metabolism of cofactors and vitamins
	K03283	K03283:heat shock 70kDa protein 1/2/6/8	8.4095e-45	1.55239e-41	1.74473	0.433582	3.80482	Up-regulated	40.809	371	Bison_k93_278896[+2]2-698;Bison_k93_281503[+0]0-804;Bison_k93_385651[+0]42-1227;Bison_k93_99283[+0]0-339;Day27_k93_1986369.t0[+1]1-910;Bison_k93_292044.t0[+1]1-925;Bison_k93_391398[+0]567-1248;Bison_k93_391398[+2]2-371;Day0_k93_1707301[+2]2-479;Day0_k93_110810[+0]0-684;Bison_k93_7851[+1]1-1051;Bison_k93_442968[+1]1-1222;Bison_k93_420234[+0]0-609;Bison_k93_286014.t0[+0]0-1728;Bison_k93_287250[+1]1…	heat shock 70kDa protein 1/2/6/8;HSPA1s	Legionellosis [PATH:ko05134];Lipid and atherosclerosis [PATH:ko05417];Estrogen signaling pathway [PATH:ko04915];Spliceosome [BR:ko03041];Antigen processing and presentation [PATH:ko04612];Measles [PATH:ko05162];Protein processing in endoplasmic reticulum [PATH:ko04141];Toxoplasmosis [PATH:ko05145];Protein phosphatases and associated proteins [BR:ko01009];Endocytosis [PATH:ko04144];Prion disease […	Infectious disease: parasitic;Endocrine system;Immune system;Transport and catabolism;Neurodegenerative disease;Infectious disease: bacterial;Cardiovascular disease;Folding, sorting and degradation;Signal transduction;Protein families: signaling and cellular processes;Infectious disease: viral;Aging;Transcription;Protein families: metabolism;Protein families: genetic information processing
	K02190	K02190:sirohydrochlorin cobaltochelatase	6.46224e-41	7.95286e-38	1.66579	0.623619	4.52183	Up-regulated	37.0995	157	Day0_k93_1040714[+0]0-978;Bison_k93_512342[+2]2-1166;Bison_k93_518373[+1]1-769;Bison_k93_455971[+2]56-1259;Bison_k93_532233.t0[+2]278-770;Bison_k93_204680[+0]249-1530;Bison_k93_152102.t0[+2]296-1517;Bison_k93_311950[+0]0-564;Bison_k93_276494[+2]209-437;Bison_k93_281614[+0]0-771;Bison_k93_364932[+0]0-783;Bison_k93_133291.t0[+1]1-679;Bison_k93_416034[+1]1-718;Bison_k93_367484[+0]0-579;Day27_k93_468…	cbiK; sirohydrochlorin cobaltochelatase [EC:4.99.1.3]	Porphyrin and chlorophyll metabolism [PATH:ko00860]	Metabolism of cofactors and vitamins
