# Supplementary material for: Comparative analysis of functional diversity of rumen microbiome in bison and beef heifers
Source: Appl Environ Microbiol. 2023 Dec 6;89(12):e01320-23. doi: 10.1128/aem.01320-23 (PMC10734544; doi:10.1128/aem.01320-23)
Supplement: Supplemental file 2 — Day27_vs_Day0.DESeq2.GSEA_noMetazoa_noplant. [file aem.01320-23-s0002.xlsx]

## Sheet: Enriched_GO_BP
Supplementary Excel File 2: Detailed results of functional enrichment analysis for Day27 vs heifer (Day 0).
GO_BP	pval	padj	log2err	ES	NES	Enrichment	minus_log10_padj	Genecount	GeneIds	GO_ID
GO:0039694:viral RNA genome replication	2.02168e-15	1.55063e-12	1.00732	0.664648	3.13779	Up-regulated	11.8095	59	Day27_k93_1751366[+0]0-1413;Day27_k93_901639[+0]1818-3426;Day27_k93_116690[+0]0-1374;Bison_k93_195279.t0[+0]0-549;Day27_k93_857364[+1]1-415;Day27_k93_174640[+2]2-1217;Day27_k93_1819331[+1]1-526;Bison_k93_446841[+0]0-657;Day27_k93_1867515[+2]2-287;Day27_k93_2124473[+1]37-1258;Day27_k93_501911[+0]0-417;Day27_k93_1956573[+0]642-2286;Bison_k93_434818[+1]1-481;Day27_k93_1680692[+1]1-1270;Day27_k93_452…	GO:0039694
GO:0019464:glycine decarboxylation via glycine cleavage system	0.000507375	0.0729669	0.477271	-0.260033	-1.8125	Down-regulated	1.13687	110	Day27_k93_906999[+1]3919-5416;Day27_k93_1653871[+2]2282-2672;Day27_k93_1729890[+0]501-903;Day27_k93_1339809[+0]0-291;Day27_k93_137082[+0]0-390;Day27_k93_538684.t0[+0]0-384;Day27_k93_2016222[+1]1-319;Day27_k93_1150098[+0]0-636;Day27_k93_1099150[+0]0-306;Day27_k93_246109[+1]1-367;Day27_k93_1462234[+0]0-1077;Day27_k93_968992[+0]0-663;Day27_k93_2019313[+1]1-403;Day27_k93_1721169[+1]94-484;Day27_k93_6…	GO:0019464
GO:0007018:microtubule-based movement	2.51887e-06	0.000724491	0.627257	-0.238316	-1.93667	Down-regulated	3.13997	234	Day27_k93_1212652[+2]2-773;Day27_k93_1021760[+0]0-543;Day27_k93_236596[+0]0-1503;Day27_k93_287109[+2]2-827;Day27_k93_658323.t0[+2]2-389;Day27_k93_412130[+2]2-683;Day27_k93_928492.t0[+0]0-363;Day27_k93_548942[+0]0-426;Day27_k93_1836754.t0[+2]2-302;Day27_k93_589234[+0]0-303;Day0_k93_965895.t0[+1]1-298;Day27_k93_1965149.t0[+0]0-420;Day27_k93_1547742.t0[+2]2-593;Day27_k93_726691.t0[+0]0-354;Day0_k93_…	GO:0007018
GO:0006807:nitrogen compound metabolic process	4.48709e-08	1.7208e-05	0.719513	-0.250933	-2.08576	Down-regulated	4.76427	277	Day27_k93_1338656.t0[+0]0-483;Day27_k93_1486368.t0[+1]1-772;Day27_k93_337238[+0]0-291;Bison_k93_145441[+2]2-1466;Day27_k93_708425[+1]1-463;Day27_k93_954630[+0]0-489;Day27_k93_1488642.t0[+0]0-321;Bison_k93_35063[+0]0-441;Day27_k93_892429[+0]0-2082;Day0_k93_1193652.t0[+0]0-879;Day27_k93_1385625[+0]0-264;Day27_k93_2004085[+0]0-327;Day27_k93_769205[+0]0-1986;Day27_k93_2069997.t0[+0]0-411;Bison_k93_42…	GO:0006807
GO:0045454:cell redox homeostasis	8.04032e-05	0.0168189	0.538434	-0.318892	-2.09045	Down-regulated	1.7742	77	Day27_k93_403955[+2]2-1379;Day27_k93_575690[+0]0-1011;Day27_k93_1468188[+0]0-576;Day27_k93_2121321[+1]34-448;Day27_k93_1941367[+2]2-863;Day27_k93_1897139[+0]0-1389;Day27_k93_4409[+0]0-651;Day27_k93_983845.t0[+1]1-565;Day27_k93_1226043.t0[+0]0-447;Day27_k93_916784.t0[+1]1-961;Bison_k93_390856.t0[+0]0-522;Day27_k93_1987301.t0[+1]910-1513;Bison_k93_225842.t0[+2]134-722;Day27_k93_2092385[+2]215-536;D…	GO:0045454
GO:0043171:peptide catabolic process	0.000540134	0.0731087	0.477271	-0.345346	-2.09145	Down-regulated	1.13603	56	Day27_k93_1768268[+0]0-711;Day27_k93_983778[+0]0-447;Day27_k93_1638248[+1]1-316;Day27_k93_910063[+0]0-411;Day27_k93_1132039.t0[+1]1-481;Day27_k93_1943760[+0]0-249;Day27_k93_1833014[+0]0-333;Day27_k93_2025818[+0]0-618;Day27_k93_234619.t0[+0]0-657;Day27_k93_164469[+0]0-519;Day27_k93_865245[+0]0-993;Day27_k93_1085714[+1]1-976;Day27_k93_401429[+2]2-1439;Day27_k93_330970[+0]0-1029;Day27_k93_656232[+0]…	GO:0043171
GO:0006662:glycerol ether metabolic process	9.76609e-08	3.21025e-05	0.704976	-0.266343	-2.14525	Down-regulated	4.49346	228	Day27_k93_843470[+1]469-766;Day27_k93_918578.t0[+0]0-447;Day27_k93_1685881.t0[+1]1-448;Day27_k93_489370.0[+2]497-821;Day27_k93_272714[+2]2-275;Bison_k93_379496[+2]2-446;Day27_k93_1882470[+2]2-302;Bison_k93_234752[+0]0-438;Day27_k93_407962[+0]0-261;Day27_k93_1997342[+1]751-1063;Day27_k93_1674417[+2]2-260;Day27_k93_1365198[+1]1-331;Bison_k93_241969.t0[+0]0-285;Day27_k93_35470[+0]594-918;Day27_k93_1…	GO:0006662
GO:0006777:Mo-molybdopterin cofactor biosynthetic process	4.66529e-05	0.0107348	0.557332	-0.394059	-2.27766	Down-regulated	1.9692	50	Day27_k93_466038[+1]1-994;Day27_k93_548389.t0[+1]1-1006;Day27_k93_1546367.0[+2]1037-1493;Day27_k93_573180[+1]64-565;Day27_k93_32147[+1]2218-3436;Day27_k93_1585912[+1]121-403;Day27_k93_1365682[+1]1-712;Day27_k93_979813.t0[+0]0-429;Day27_k93_1297446.0[+0]0-621;Day27_k93_1257010[+2]536-1193;Day0_k93_13394.t0[+0]0-696;Day0_k93_929977[+1]1-460;Day0_k93_1445566[+0]0-654;Day0_k93_1707261[+0]0-921;Day27_…	GO:0006777
GO:0006591:ornithine metabolic process	0.000114007	0.0218607	0.538434	-0.529516	-2.41788	Down-regulated	1.66033	22	Bison_k93_252383[+1]112-790;Day0_k93_1798093.0[+0]60-1119;Day0_k93_1782823.t0[+2]116-1526;Bison_k93_436948[+0]0-1062;Bison_k93_360574[+2]572-1982;Day27_k93_1650119[+1]1-808;Day0_k93_934206[+2]572-1982;Bison_k93_513976[+1]1-493;Day0_k93_1673144.t0[+1]1-397;Day27_k93_1908201[+1]1-1066;Day27_k93_1908201[+0]1455-1950;Day0_k93_583602.t0[+2]302-608;Day0_k93_583602.t0[+0]0-216;Day0_k93_468104[+0]0-957;D…	GO:0006591
GO:0019475:L-lysine catabolic process to acetate	3.25979e-06	0.000833419	0.627257	-0.427962	-2.50015	Down-regulated	3.07914	52	Day27_k93_1530773.t0[+0]0-411;Day27_k93_1355494.t0[+2]2-704;Day0_k93_1637602.t0[+1]1207-1522;Day0_k93_1270370[+0]1002-1314;Day27_k93_463015.t0[+0]774-1848;Day0_k93_129757[+0]0-837;Day0_k93_1237392.t0[+1]982-1873;Bison_k93_414662.t0[+1]331-1165;Bison_k93_267714[+2]974-1859;Day27_k93_968566.t0[+2]2-1073;Day27_k93_1076840[+2]44-860;Day0_k93_215291[+2]17-365;Day0_k93_1554369[+0]30-1092;Day0_k93_54590…	GO:0019475
GO:0006979:response to oxidative stress	1.03611e-19	1.19205e-16	1.15122	-0.447711	-3.4767	Down-regulated	15.9237	165	Day27_k93_269473[+1]1-286;Day27_k93_1497364.t0[+0]90-588;Day27_k93_922003.t0[+0]0-504;Day27_k93_949282[+1]1-523;Day27_k93_710093[+0]0-447;Day27_k93_545921[+0]0-357;Day27_k93_320613.t0[+2]2-386;Day27_k93_279768[+0]0-495;Day27_k93_2046770.t0[+0]0-300;Day27_k93_1745407.t0[+0]0-360;Day27_k93_1627788[+2]2-242;Day27_k93_2089118.t0[+2]2-554;Day27_k93_1722150[+0]0-750;Day27_k93_227329.t0[+2]2-455;Day27_k…	GO:0006979
GO:0015689:molybdate ion transport	2.91345e-23	6.70384e-20	1.24623	-0.511477	-3.83964	Down-regulated	19.1737	136	Bison_k93_33225[+0]0-756;Day27_k93_812211[+2]2-539;Bison_k93_351928.t0[+0]0-288;Day27_k93_1226983.t0[+0]0-768;Day27_k93_48667[+2]2-338;Day27_k93_2082092[+1]1-457;Day27_k93_1896324[+2]758-1001;Day27_k93_800939[+1]1-631;Day0_k93_1101238.t0[+0]0-705;Day0_k93_1533722[+1]79-901;Day27_k93_332858.t0[+0]30-822;Day0_k93_187567[+1]1-979;Day0_k93_1315162[+1]181-637;Day0_k93_172520[+1]1-325;Day0_k93_1768320[…	GO:0015689

## Sheet: Enriched_GO_MF
GO_MF	pval	padj	log2err	ES	NES	Enrichment	minus_log10_padj		Genecount	GeneIds	GO_ID
GO:0003968:RNA-directed 5'-3' RNA polymerase activity	1.95734e-49	3.81485e-46	1.83158	0.665628	3.95711	Up-regulated	45.4185		201	Day27_k93_1751366[+0]0-1413;Bison_k93_129009.0[+1]1-1483;Day27_k93_901639[+0]1818-3426;Day27_k93_116690[+0]0-1374;Bison_k93_195279.t0[+0]0-549;Day27_k93_857364[+1]1-415;Day27_k93_174640[+2]2-1217;Day27_k93_91681[+1]601-1927;Day27_k93_842037[+1]1-868;Day27_k93_1343071[+1]1-640;Day27_k93_306904[+1]40-1732;Day27_k93_1819331[+1]1-526;Bison_k93_446841[+0]0-657;Day27_k93_1867515[+2]2-287;Day27_k93_2124…	GO:0003968
GO:0004177:aminopeptidase activity	0.000142499	0.0146174	0.518848	-0.202211	-1.64409	Down-regulated	1.83513		262	Day27_k93_301582[+2]134-1358;Day27_k93_1663792[+0]147-1380;Bison_k93_69612[+2]2-1082;Day27_k93_1363793[+1]793-1417;Day27_k93_2030575[+0]0-507;Bison_k93_335400[+1]1-640;Day27_k93_87950[+0]135-885;Day27_k93_445089[+2]2-482;Day27_k93_217343.t0[+0]0-813;Day27_k93_1458896[+2]2-647;Day27_k93_1419752.t0[+2]2-371;Day27_k93_1197565[+0]0-1065;Day27_k93_690804.t0[+2]2-791;Day27_k93_1852688[+0]0-456;Day27_k9…	GO:0004177
GO:0047834:D-threo-aldose 1-dehydrogenase activity	4.58225e-05	0.00558176	0.557332	-0.182539	-1.65042	Down-regulated	2.25323		425	Day27_k93_1408752[+0]15-1314;Day27_k93_724761.t0[+0]0-978;Day27_k93_806368[+0]0-975;Day27_k93_1742551[+0]42-1296;Day27_k93_86016[+0]30-852;Day27_k93_462299[+2]2-929;Day27_k93_46456[+0]0-618;Day27_k93_208362.t0[+0]27-1116;Day27_k93_1148906[+0]0-948;Bison_k93_122407[+2]2-806;Bison_k93_172669[+2]2-284;Day27_k93_181444.t0[+0]0-1053;Day27_k93_2049644.t0[+0]0-996;Day27_k93_1700015.t0[+0]0-735;Day27_k93…	GO:0047834
GO:0016151:nickel cation binding	0.00049287	0.0436638	0.477271	-0.215635	-1.68032	Down-regulated	1.35988		171	Day27_k93_1129261[+2]2-1316;Day27_k93_1832369.t0[+0]0-336;Bison_k93_410676[+2]2-476;Day27_k93_1019270[+1]1-394;Day27_k93_1865655[+1]1-607;Day27_k93_1612686[+1]1-238;Day27_k93_561686[+1]268-610;Day27_k93_561686[+2]2-263;Day27_k93_1107003[+1]1-475;Day27_k93_1573522[+2]2-398;Day0_k93_1730397[+0]0-1119;Bison_k93_229379.t0[+2]2-785;Day27_k93_1858247[+0]1308-1776;Day27_k93_1194453.t0[+0]0-306;Day0_k93_…	GO:0016151
GO:0008569:minus-end-directed microtubule motor activity	8.46209e-05	0.00970153	0.538434	-0.21912	-1.73258	Down-regulated	2.01316		210	Day27_k93_1212652[+2]2-773;Day27_k93_1021760[+0]0-543;Day27_k93_287109[+2]2-827;Day27_k93_658323.t0[+2]2-389;Day27_k93_412130[+2]2-683;Day27_k93_928492.t0[+0]0-363;Day27_k93_548942[+0]0-426;Day27_k93_589234[+0]0-303;Day27_k93_1965149.t0[+0]0-420;Day27_k93_1547742.t0[+2]2-593;Day27_k93_726691.t0[+0]0-354;Day0_k93_1576621[+0]0-1056;Day27_k93_208302[+2]2-1067;Day27_k93_1899293[+2]2-356;Day27_k93_933…	GO:0008569
GO:0050485:oxidoreductase activity, acting on X-H and Y-H to form an X-Y bond, with a disulfide as acceptor	0.000699943	0.0545676	0.477271	-0.261681	-1.79953	Down-regulated	1.26307		105	Bison_k93_503820.t0[+0]525-1311;Bison_k93_187793[+1]472-1510;Bison_k93_187793[+1]1-460;Bison_k93_187793[+1]1537-1768;Bison_k93_390306[+2]74-308;Bison_k93_319291[+2]2-467;Day27_k93_1782526[+1]196-430;Day0_k93_1597340[+0]93-1419;Day0_k93_1597340[+1]1462-2503;Day0_k93_1597340[+1]2530-2764;Day27_k93_1505544.t0[+0]0-402;Bison_k93_501880.t0[+1]127-1408;Bison_k93_501880.t0[+0]2511-2745;Day0_k93_1076191[…	GO:0050485
GO:0004197:cysteine-type endopeptidase activity	8.10512e-07	0.00022567	0.659444	-0.193812	-1.81186	Down-regulated	3.64653		438	Day27_k93_69829[+1]1327-2134;Day27_k93_596320[+0]333-894;Day27_k93_193998[+0]0-273;Bison_k93_73648[+1]1-580;Day27_k93_1107663[+1]1-1174;Day27_k93_443148[+0]0-831;Day27_k93_1991111.t0[+0]0-1386;Day27_k93_243237[+0]0-2049;Day27_k93_1113409[+2]2-1712;Day27_k93_1193146[+0]0-1323;Day27_k93_638534[+2]2-809;Day27_k93_1063847[+2]2-2189;Day27_k93_617197[+0]0-654;Day27_k93_279327.t0[+0]0-612;Bison_k93_1317…	GO:0004197
GO:0004375:glycine dehydrogenase (decarboxylating) activity	0.00124316	0.075716	0.45506	-0.303356	-1.93735	Down-regulated	1.12081		66	Day27_k93_906999[+1]3919-5416;Day27_k93_1807665[+2]302-677;Day27_k93_801402.t0[+0]0-357;Day27_k93_1462234[+0]0-1077;Day27_k93_1664827.t0[+0]0-477;Day27_k93_632428[+2]353-734;Day27_k93_632428[+0]0-351;Day27_k93_87450.t0[+2]326-1283;Day27_k93_641827.t0[+0]705-1308;Day27_k93_1460555.t0[+2]2-692;Day27_k93_1033460[+1]526-2512;Day27_k93_567262.t0[+1]1-1411;Day27_k93_1974678[+0]0-1347;Day27_k93_1912904[…	GO:0004375
GO:0004869:cysteine-type endopeptidase inhibitor activity	0.000675022	0.0545676	0.477271	-0.402502	-2.06772	Down-regulated	1.26307		34	Day27_k93_528346[+2]242-929;Day0_k93_1732231[+1]1-253;Day27_k93_731471[+1]1-379;Day0_k93_626388[+0]0-255;Day27_k93_2099271[+2]2-644;Day0_k93_219507[+1]1-433;Bison_k93_23249[+0]0-342;Day27_k93_2112546[+1]1-274;Day0_k93_138954.t0[+2]2-275;Day0_k93_379735.t0[+1]1-283;Day27_k93_449836[+0]0-588;Day27_k93_1107993.t0[+1]1-280;Day0_k93_1099168[+0]0-279;Day27_k93_77575[+0]0-369;Day0_k93_220472[+0]0-567;Da…	GO:0004869
GO:0015035:protein-disulfide reductase activity	1.09981e-07	3.57256e-05	0.704976	-0.257071	-2.07078	Down-regulated	4.44702		227	Day27_k93_843470[+1]469-766;Day27_k93_918578.t0[+0]0-447;Day27_k93_1685881.t0[+1]1-448;Day27_k93_489370.0[+2]497-821;Day27_k93_272714[+2]2-275;Bison_k93_379496[+2]2-446;Day27_k93_1882470[+2]2-302;Bison_k93_234752[+0]0-438;Day27_k93_407962[+0]0-261;Day27_k93_1997342[+1]751-1063;Day27_k93_1674417[+2]2-260;Day27_k93_1365198[+1]1-331;Bison_k93_241969.t0[+0]0-285;Day27_k93_35470[+0]594-918;Day27_k93_1…	GO:0015035
GO:0008933:lytic transglycosylase activity	0.00119435	0.0750901	0.45506	-0.479489	-2.12323	Down-regulated	1.12442		22	Day27_k93_531605.0[+0]0-573;Day27_k93_102295[+0]402-1122;Day27_k93_96619[+0]0-312;Day27_k93_1115843[+1]1132-2167;Day27_k93_1722319.t0[+1]1-1087;Day27_k93_486086[+0]0-789;Day0_k93_81534[+1]67-670;Day27_k93_558611[+0]0-621;Day0_k93_112183[+2]2-590;Day0_k93_1234081[+0]0-876;Day0_k93_487616.0[+0]2652-3972;Bison_k93_100855[+0]2652-3972;Day0_k93_1174260.t0[+0]0-534;Day0_k93_981627[+0]0-960;Day0_k93_853…	GO:0008933
GO:0004736:pyruvate carboxylase activity	0.000760255	0.0569899	0.477271	-0.455325	-2.12658	Down-regulated	1.2442		27	Day27_k93_1918164[+1]1-640;Day27_k93_697898.t0[+0]0-1704;Day27_k93_1340916.t0[+0]0-273;Day27_k93_375772[+0]0-1197;Day27_k93_1568467[+0]0-1203;Day27_k93_526442[+1]1-1159;Day0_k93_1519086.t0[+0]0-801;Bison_k93_42172[+0]0-801;Day0_k93_993784[+0]0-333;Day0_k93_1153083[+0]0-651;Day27_k93_1557026[+2]62-515;Day0_k93_1349138[+0]0-345;Day0_k93_1709433[+1]1-736;Day0_k93_1465400.t0[+0]0-720;Day0_k93_231511[…	GO:0004736
GO:0020037:heme binding	2.79781e-05	0.00416421	0.57561	-0.31558	-2.13336	Down-regulated	2.38047		96	Day27_k93_718190[+2]2-1145;Day0_k93_399809[+0]0-270;Day27_k93_1052803.t0[+2]899-1253;Day27_k93_2069997.t0[+0]0-411;Bison_k93_426335[+1]1-421;Day27_k93_930934.t0[+2]2-461;Day27_k93_1652969.0[+2]2-278;Day27_k93_347416[+0]0-465;Day27_k93_32872[+0]0-789;Day27_k93_302306.t0[+0]0-300;Day27_k93_1339189.t0[+0]0-552;Day27_k93_692134[+1]331-784;Day27_k93_35680.t0[+2]2-1196;Day27_k93_354857.t0[+0]0-549;Day2…	GO:0020037
GO:0016410:N-acyltransferase activity	0.000195267	0.0190288	0.518848	-0.358511	-2.1365	Down-regulated	1.72059		55	Day27_k93_139943[+2]2-1055;Day27_k93_930058[+1]592-1681;Day27_k93_703582[+2]8636-9542;Day27_k93_1579923.t0[+1]1-400;Day27_k93_1146916.t0[+2]2-344;Day27_k93_994141.t0[+1]115-661;Day27_k93_175992[+0]0-507;Day27_k93_273921.t0[+0]0-513;Day27_k93_1413781.t0[+0]1440-2475;Day27_k93_876869[+1]1-811;Day27_k93_1187013.0[+0]93-1041;Day27_k93_552808[+2]242-593;Day27_k93_60253.t0[+2]572-1136;Day0_k93_1404730[…	GO:0016410
GO:0008239:dipeptidyl-peptidase activity	2.96087e-05	0.00416421	0.57561	-0.391489	-2.32613	Down-regulated	2.38047		53	Day27_k93_1370978[+0]0-573;Day27_k93_111286.t0[+0]0-381;Day27_k93_2132289.t0[+2]2-413;Day27_k93_295304[+0]0-618;Day27_k93_1132039.t0[+1]1-481;Day27_k93_1833014[+0]0-333;Day27_k93_2025818[+0]0-618;Day27_k93_234619.t0[+0]0-657;Day27_k93_164469[+0]0-519;Day27_k93_865245[+0]0-993;Day27_k93_1085714[+1]1-976;Day27_k93_401429[+2]2-1439;Day27_k93_330970[+0]0-1029;Day27_k93_827942[+2]2-731;Day27_k93_22210…	GO:0008239
GO:0050066:lysine 2,3-aminomutase activity	0.000101416	0.0109811	0.538434	-0.505931	-2.35366	Down-regulated	1.95936		26	Day27_k93_31513[+1]358-610;Bison_k93_214794[+0]0-675;Day0_k93_1554369[+2]1148-1772;Day27_k93_1323044[+1]1-730;Day0_k93_519681[+2]2-347;Day27_k93_1409211[+0]0-648;Day0_k93_1032383[+1]1-520;Day0_k93_1495913[+1]1099-2359;Day0_k93_1748966[+0]330-1287;Day27_k93_122765.t0[+2]2-491;Day0_k93_119873.t0[+0]0-804;Day0_k93_1268691[+0]0-453;Day0_k93_1164433[+2]2-797;Day0_k93_1219572[+2]2-320;Day27_k93_1548818…	GO:0050066
GO:0070009:serine-type aminopeptidase activity	2.99123e-05	0.00416421	0.57561	-0.44331	-2.42645	Down-regulated	2.38047		41	Day27_k93_1132039.t0[+1]1-481;Day27_k93_1833014[+0]0-333;Day27_k93_2025818[+0]0-618;Day27_k93_234619.t0[+0]0-657;Day27_k93_164469[+0]0-519;Day27_k93_865245[+0]0-993;Day27_k93_1085714[+1]1-976;Day27_k93_401429[+2]2-1439;Day27_k93_330970[+0]0-1029;Day27_k93_827942[+2]2-731;Day27_k93_222106[+0]0-762;Day27_k93_38187.t0[+2]2-1757;Day27_k93_1874472[+0]0-1053;Day0_k93_426920[+0]0-1212;Day0_k93_1004575.t…	GO:0070009
GO:0009374:biotin binding	2.42646e-06	0.000472917	0.627257	-0.647462	-2.71582	Down-regulated	3.32522		19	Day27_k93_1568467[+0]0-1203;Day0_k93_1519086.t0[+0]0-801;Bison_k93_42172[+0]0-801;Day27_k93_1557026[+2]62-515;Day0_k93_1349138[+0]0-345;Day0_k93_1709433[+1]1-736;Day0_k93_1465400.t0[+0]0-720;Day0_k93_231511[+0]0-1173;Day0_k93_487506[+0]0-321;Day0_k93_418549.t0[+0]0-834;Day0_k93_965646[+0]0-714;Day0_k93_1135253.t0[+0]0-885;Day0_k93_218755[+1]1-463;Bison_k93_166501[+1]1-292;Day0_k93_740853[+0]0-303…	GO:0009374
GO:0015098:molybdate ion transmembrane transporter activity	2.42696e-11	9.4603e-09	0.863415	-0.583856	-3.32825	Down-regulated	8.0241		47	Day27_k93_530092[+2]2-320;Day27_k93_1443335.t0[+0]0-660;Day0_k93_274609[+0]0-546;Day27_k93_2109610[+2]719-968;Day0_k93_1325943.t0[+2]902-1142;Day0_k93_267240[+2]590-872;Day0_k93_1392904.t0[+2]968-1367;Day0_k93_1571240.t0[+0]888-1233;Day0_k93_1577318[+0]30-699;Bison_k93_365480.t0[+0]0-243;Day0_k93_1504271[+2]2-440;Day0_k93_709907[+1]1000-1657;Day0_k93_285977[+0]0-387;Day0_k93_1286226[+1]916-1591;D…	GO:0015098
GO:0042279:nitrite reductase (cytochrome, ammonia-forming) activity	1.15174e-19	7.48247e-17	1.14219	-0.439575	-3.42722	Down-regulated	16.126		173	Bison_k93_145441[+2]2-1466;Day27_k93_1385625[+0]0-264;Day27_k93_2069997.t0[+0]0-411;Bison_k93_426335[+1]1-421;Day27_k93_1324617.t0[+0]0-396;Day27_k93_1264810[+1]1-316;Day27_k93_154815.t0[+2]2-353;Day27_k93_1365683[+1]22-1603;Day27_k93_1339189.t0[+0]0-552;Day27_k93_35680.t0[+2]2-1196;Day27_k93_354857.t0[+0]0-549;Day27_k93_2067312.t0[+2]2-647;Day27_k93_150815[+1]58-1363;Day27_k93_1603103[+1]1-1141;…	GO:0042279
GO:0004602:glutathione peroxidase activity	7.10455e-20	6.92338e-17	1.15122	-0.465016	-3.47238	Down-regulated	16.1597		147	Day27_k93_269473[+1]1-286;Day27_k93_1497364.t0[+0]90-588;Day27_k93_922003.t0[+0]0-504;Day27_k93_949282[+1]1-523;Day27_k93_320613.t0[+2]2-386;Day27_k93_279768[+0]0-495;Day27_k93_1745407.t0[+0]0-360;Day27_k93_1627788[+2]2-242;Day27_k93_2089118.t0[+2]2-554;Day27_k93_227329.t0[+2]2-455;Day27_k93_2121304[+1]439-985;Day0_k93_1394356[+0]87-630;Day27_k93_1183052[+0]0-564;Day27_k93_898260.t0[+2]2-398;Day0…	GO:0004602
GO:0050418:hydroxylamine reductase activity	2.45113e-16	1.19431e-13	1.0377	-0.635969	-3.78998	Down-regulated	12.9229		55	Day0_k93_234273[+1]1-973;Day0_k93_1631172.t0[+2]806-1562;Day0_k93_574620[+0]0-678;Bison_k93_183859[+1]1-1444;Day27_k93_1060110[+0]0-957;Bison_k93_439755[+0]0-1320;Day0_k93_1149390.t0[+0]0-735;Day0_k93_1190975[+0]0-303;Bison_k93_444045.t0[+0]0-510;Day0_k93_1668626.2[+0]201-1599;Bison_k93_273039.t0[+0]0-795;Day0_k93_1810235[+0]0-390;Day0_k93_316463[+1]163-625;Day27_k93_350245[+2]2-1541;Day0_k93_105…	GO:0050418

## Sheet: Enriched_CAZy
No Metazoa, no plants: no significantly enriched CAZy family

## Sheet: Enriched_KO
pathway	pval	padj	log2err	ES	NES	Enrichment	minus_log10_padj	Genecount	Gene Ids	KO_Desc	KO_pathway	KO_Pathway_group
K13412	0.000750432	0.0897632	0.477271	-0.183939	-1.56453	Down-regulated	1.0469	253	Day27_k93_1828846[+0]0-945;Day27_k93_1317195[+0]0-417;Day27_k93_1057781.t0[+0]0-456;Day27_k93_1846422[+2]2-284;Day27_k93_623264.t0[+0]0-339;Day27_k93_527208[+2]2-461;Bison_k93_104976[+1]1-304;Day27_k93_1493669[+0]0-330;Day27_k93_1659134.t0[+0]0-342;Day27_k93_1546940[+0]0-573;Bison_k93_220299.t0[+0]0-681;Day27_k93_515771.t0[+1]1-1027;Day27_k93_2086323[+0]0-396;Day27_k93_1037856[+2]2-959;Day0_k93_9…	CPK; calcium-dependent protein kinase [EC:2.7.11.1]	Toxoplasmosis [PATH:ko05145];Protein kinases [BR:ko01001];Plant-pathogen interaction [PATH:ko04626]	Protein families: metabolism;Infectious disease: parasitic;Environmental adaptation
K12132	5.84307e-40	1.21146e-36	1.64704	0.632632	3.70186	Up-regulated	35.9167	176	Day27_k93_1542956[+2]107-1538;Day27_k93_366405[+0]132-3231;Day27_k93_1748973[+2]311-1553;Day27_k93_4309[+2]2357-3890;Day27_k93_971891[+2]1421-2534;Day27_k93_1687833.t0[+0]1119-2436;Day27_k93_912847[+2]2-1643;Day27_k93_1541735.t0[+0]2346-4224;Day27_k93_1915790[+1]1387-3526;Day27_k93_924281[+0]0-4611;Day27_k93_269087[+2]971-3509;Day27_k93_1040294[+0]0-1572;Day27_k93_1275975[+2]2-5042;Day27_k93_2879…	prkC, stkP; eukaryotic-like serine/threonine-protein kinase [EC:2.7.11.1]	Protein kinases [BR:ko01001]	Protein families: metabolism
K10670	3.60228e-05	0.00861776	0.557332	-0.383525	-2.3205	Down-regulated	2.06461	36	Bison_k93_436440[+0]552-885;Day0_k93_1597340[+1]2530-2764;Day0_k93_1076191[+0]4329-4656;Day0_k93_1076191[+0]738-972;Day27_k93_52519[+0]738-972;Day0_k93_1069945[+1]931-1261;Bison_k93_10077.t0[+2]539-872;Day27_k93_921830[+1]199-460;Bison_k93_70892[+0]0-354;Bison_k93_445256.t0[+0]147-480;Day27_k93_1548800.t0[+1]1-220;Day0_k93_92462.t0[+1]64-286;Bison_k93_402171.t0[+0]909-1476;Bison_k93_446173.t0[+1]…	grdA; glycine/sarcosine/betaine reductase complex component A [EC:1.21.4.2 1.21.4.3 1.21.4.4]	Enzymes with EC numbers	Unclassified: metabolism
K01843	7.1244e-05	0.0152806	0.538434	-0.508393	-2.39894	Down-regulated	1.81586	28	Day27_k93_31513[+1]358-610;Bison_k93_214794[+0]0-675;Day0_k93_1554369[+2]1148-1772;Day27_k93_1323044[+1]1-730;Day0_k93_519681[+2]2-347;Day27_k93_1409211[+0]0-648;Day0_k93_1032383[+1]1-520;Day0_k93_1495913[+1]1099-2359;Day0_k93_1748966[+0]330-1287;Day27_k93_122765.t0[+2]2-491;Day0_k93_119873.t0[+0]0-804;Day0_k93_1268691[+0]0-453;Day0_k93_1164433[+2]2-797;Day0_k93_1219572[+2]2-320;Day27_k93_1548818…	kamA; lysine 2,3-aminomutase [EC:5.4.3.2]	Lysine degradation [PATH:ko00310]	Amino acid metabolism
K23775	4.0014e-15	3.11109e-12	0.996986	-0.521474	-3.44639	Down-regulated	11.5071	83	Day27_k93_1627788[+0]321-780;Day27_k93_1156698[+0]0-222;Day27_k93_2121304[+1]1-433;Day0_k93_946177.t0[+2]2-434;Day0_k93_1394356[+0]666-1098;Day27_k93_1049694[+1]1249-1741;Day0_k93_1495124[+2]2-332;Day0_k93_941568[+0]522-981;Day0_k93_1548103[+2]413-872;Day0_k93_460919.t0[+1]508-934;Day0_k93_1577744[+0]660-1101;Day0_k93_1374820.t0[+2]410-848;Bison_k93_329661[+2]1034-1337;Day0_k93_661552[+2]596-1037…	ohrR; MarR family transcriptional regulator, organic hydroperoxide resistance regulator	Transcription factors [BR:ko03000]	Protein families: genetic information processing
K02017	2.84998e-05	0.00770734	0.57561	-0.537356	-2.43357	Down-regulated	2.1131	25	Day27_k93_1896324[+2]758-1001;Day27_k93_63768[+1]1-727;Day0_k93_463052.t0[+0]0-498;Day27_k93_141336.t0[+0]0-918;Day0_k93_622939[+2]2-635;Day0_k93_790450.t0[+1]1-376;Bison_k93_306041.t0[+1]22-337;Day0_k93_1327962[+0]0-399;Day0_k93_346997[+2]2-494;Day0_k93_994249[+0]243-573;Day0_k93_1554554[+0]0-750;Day0_k93_860770.0[+2]2-566;Day0_k93_1359937[+2]2-845;Day0_k93_1395126[+2]2-854;Day0_k93_396315[+2]2-…	modC; molybdate transport system ATP-binding protein [EC:7.3.2.5]	ABC transporters [PATH:ko02010];Transporters [BR:ko02000]	Protein families: signaling and cellular processes;Membrane transport
K03385	1.82299e-18	1.88984e-15	1.10534	-0.45249	-3.44583	Down-regulated	14.7236	152	Bison_k93_145441[+2]2-1466;Day27_k93_1385625[+0]0-264;Day27_k93_2069997.t0[+0]0-411;Bison_k93_426335[+1]1-421;Day27_k93_1132296[+0]0-1647;Day27_k93_1264810[+1]1-316;Day27_k93_1365683[+1]22-1603;Day27_k93_35680.t0[+2]2-1196;Day27_k93_354857.t0[+0]0-549;Day27_k93_150815[+1]58-1363;Day27_k93_1603103[+1]1-1141;Day27_k93_14878[+1]1-373;Bison_k93_356294[+2]209-2885;Bison_k93_111707[+2]2-713;Day27_k93_1…	nrfA; nitrite reductase (cytochrome c-552) [EC:1.7.2.2]	Nitrogen metabolism [PATH:ko00910]	Energy metabolism
K03671	1.15508e-08	5.98716e-06	0.74774	-0.257165	-2.16374	Down-regulated	5.22278	251	Day27_k93_843470[+1]469-766;Day27_k93_918578.t0[+0]0-447;Day27_k93_1685881.t0[+1]1-448;Day27_k93_489370.0[+2]497-821;Day27_k93_272714[+2]2-275;Bison_k93_379496[+2]2-446;Day27_k93_986617.t0[+2]281-596;Day27_k93_1882470[+2]2-302;Bison_k93_234752[+0]0-438;Day27_k93_407962[+0]0-261;Day27_k93_1997342[+1]751-1063;Day27_k93_1674417[+2]2-260;Day27_k93_1365198[+1]1-331;Day27_k93_2113069.t0[+2]2-383;Bison_…	trxA; thioredoxin 1	Parkinson disease [PATH:ko05012];Chaperones and folding catalysts [BR:ko03110];Salmonella infection [PATH:ko05132];NOD-like receptor signaling pathway [PATH:ko04621];Fluid shear stress and atherosclerosis [PATH:ko05418]	Cardiovascular disease;Protein families: genetic information processing;Neurodegenerative disease;Immune system;Infectious disease: bacterial
K00384	0.000132836	0.0258199	0.518848	-0.246032	-1.81862	Down-regulated	1.58805	138	Day27_k93_929943.0[+0]0-861;Day27_k93_1958592[+1]1-553;Day27_k93_181772[+0]657-1548;Day27_k93_192613.t0[+1]1-430;Day27_k93_121003.t0[+2]587-1244;Bison_k93_486664.t0[+2]2-347;Day27_k93_35470[+1]1-568;Day27_k93_1124984.t0[+1]265-577;Day27_k93_238212.t0[+1]1-424;Day27_k93_395631[+0]288-663;Day27_k93_1910775.t0[+0]0-477;Day27_k93_1617339[+0]0-354;Day27_k93_1468188[+0]0-576;Day27_k93_1475568.t0[+0]0-3…	trxB, TRR; thioredoxin reductase (NADPH) [EC:1.8.1.9]	Selenocompound metabolism [PATH:ko00450]	Metabolism of other amino acids
K23934	2.14693e-08	9.5385e-06	0.733762	-0.239661	-2.07002	Down-regulated	5.02052	302	Day27_k93_1376288[+1]1-1798;Day27_k93_902150[+1]1-1339;Day27_k93_195398[+0]0-942;Day27_k93_1147543.t0[+1]1-553;Day27_k93_457927[+0]0-828;Day27_k93_1323053[+0]0-492;Day27_k93_1923963[+2]2-398;Day27_k93_1924078.t0[+2]2-416;Day27_k93_906306[+1]1-424;Day27_k93_621961[+1]1-313;Day27_k93_833037[+2]2-320;Day27_k93_1792612[+2]2-287;Day27_k93_1245376[+2]2-647;Day27_k93_1892756[+2]2-416;Day27_k93_2000796[+…	neuroblast differentiation-associated protein AHNAK;AHNAK	Salmonella infection [PATH:ko05132]	Infectious disease: bacterial
K00011	8.43059e-07	0.000327739	0.659444	-0.466837	-2.54937	Down-regulated	3.48447	40	Day27_k93_596326[+0]0-402;Day27_k93_1911856[+1]1-736;Day27_k93_529870[+0]0-396;Day27_k93_908204[+2]2-404;Day27_k93_1633340.t0[+0]0-396;Day27_k93_321998[+0]0-438;Day27_k93_1676679[+2]2-335;Bison_k93_491511[+0]0-453;Day0_k93_651276[+2]2-425;Day0_k93_525049.t0[+0]0-576;Bison_k93_11444[+0]0-330;Day0_k93_920086.t0[+0]0-861;Day27_k93_1401578[+2]2-416;Day27_k93_1927515.t0[+2]2-1100;Day27_k93_1925419[+0]…	aldehyde reductase [EC:1.1.1.21];AKR1B	Galactose metabolism [PATH:ko00052];Folate biosynthesis [PATH:ko00790];Pentose and glucuronate interconversions [PATH:ko00040];Fructose and mannose metabolism [PATH:ko00051];Glycerolipid metabolism [PATH:ko00561]	Lipid metabolism;Carbohydrate metabolism;Metabolism of cofactors and vitamins
K00385	0.000703183	0.087476	0.477271	-0.470973	-2.13294	Down-regulated	1.05811	25	Day27_k93_32872[+0]0-789;Bison_k93_79410[+0]0-324;Bison_k93_227521.t0[+2]1073-1799;Day0_k93_1679497[+1]7189-7669;Day0_k93_1393203[+1]7189-8194;Day0_k93_1531233[+1]1294-2164;Day0_k93_1051300.t0[+1]2077-2359;Day0_k93_664561[+2]479-1148;Day27_k93_936515[+2]1022-2045;Day0_k93_858427[+1]1219-1594;Day0_k93_38970.t0[+2]1022-1892;Day0_k93_1639496[+1]1768-2758;Day0_k93_700364.t0[+1]112-1144;Day27_k93_1573…	anaerobic sulfite reductase subunit C;asrC	Sulfur metabolism [PATH:ko00920]	Energy metabolism
K10408	1.26205e-05	0.00413155	0.593325	-0.19153	-1.76398	Down-regulated	2.38389	373	Day27_k93_1212652[+2]2-773;Day27_k93_1834915[+1]1-706;Day27_k93_1308089[+1]1-667;Day27_k93_1983365.t0[+0]0-579;Day27_k93_1259688[+1]1-424;Bison_k93_107595[+0]0-297;Day27_k93_518922[+2]2-848;Day27_k93_1508741.t0[+0]0-336;Day27_k93_326553.t0[+0]0-414;Day27_k93_210692[+1]1-535;Day27_k93_1085760[+1]1-766;Day27_k93_989698[+0]0-324;Day27_k93_955729[+0]0-606;Day27_k93_1296313[+0]0-2475;Day27_k93_317232[…	dynein heavy chain, axonemal;DNAH	Amyotrophic lateral sclerosis [PATH:ko05014];Cytoskeleton proteins [BR:ko04812];Pathways of neurodegeneration - multiple diseases [PATH:ko05022];Huntington disease [PATH:ko05016]	Protein families: signaling and cellular processes;Neurodegenerative disease
K00432	2.41101e-19	2.99929e-16	1.13309	-0.463464	-3.49536	Down-regulated	15.523	145	Day27_k93_269473[+1]1-286;Day27_k93_1497364.t0[+0]90-588;Day27_k93_922003.t0[+0]0-504;Day27_k93_949282[+1]1-523;Day27_k93_320613.t0[+2]2-386;Day27_k93_279768[+0]0-495;Day27_k93_1745407.t0[+0]0-360;Day27_k93_1627788[+2]2-242;Day27_k93_2089118.t0[+2]2-554;Day27_k93_227329.t0[+2]2-455;Day27_k93_2121304[+1]439-985;Day0_k93_1394356[+0]87-630;Day27_k93_1183052[+0]0-564;Day27_k93_898260.t0[+2]2-398;Day0…	glutathione peroxidase [EC:1.11.1.9];gpx, btuE, bsaA	Arachidonic acid metabolism [PATH:ko00590];Huntington disease [PATH:ko05016];Thyroid hormone synthesis [PATH:ko04918];Pathways of neurodegeneration - multiple diseases [PATH:ko05022];Glutathione metabolism [PATH:ko00480];Amyotrophic lateral sclerosis [PATH:ko05014]	Metabolism of other amino acids;Lipid metabolism;Neurodegenerative disease;Endocrine system
K05601	1.93641e-16	1.72063e-13	1.04763	-0.637843	-3.81143	Down-regulated	12.7643	56	Day0_k93_234273[+1]1-973;Day0_k93_1631172.t0[+2]806-1562;Day0_k93_574620[+0]0-678;Bison_k93_183859[+1]1-1444;Day27_k93_1060110[+0]0-957;Bison_k93_439755[+0]0-1320;Day0_k93_1149390.t0[+0]0-735;Day0_k93_1190975[+0]0-303;Bison_k93_444045.t0[+0]0-510;Day0_k93_1668626.2[+0]201-1599;Bison_k93_273039.t0[+0]0-795;Day0_k93_1810235[+0]0-390;Day0_k93_316463[+1]163-625;Day27_k93_350245[+2]2-1541;Day0_k93_105…	hydroxylamine reductase [EC:1.7.99.1];hcp	Nitrogen metabolism [PATH:ko00910]	Energy metabolism
K07138	4.81117e-05	0.0110835	0.557332	-0.302464	-2.06209	Down-regulated	1.95532	95	Day27_k93_1512297[+0]0-1149;Bison_k93_66027[+0]0-825;Bison_k93_153184[+0]0-411;Day27_k93_1259057.t0[+0]0-477;Day27_k93_167964.t0[+0]0-462;Day27_k93_2133005[+1]1-865;Day27_k93_347585[+0]0-1005;Day27_k93_704557[+2]2-623;Bison_k93_41250[+0]0-318;Day0_k93_408503.t0[+2]59-881;Day0_k93_365208[+0]0-261;Day27_k93_2129258[+0]0-1002;Day0_k93_1432277[+2]2-806;Day27_k93_545279[+1]1-439;Day27_k93_2083428.t0[+…	uncharacterized protein;K07138	Function unknown	Poorly characterized
K02536	0.000821401	0.0912341	0.477271	-0.337906	-1.98696	Down-regulated	1.03984	52	Day27_k93_139943[+2]2-1055;Day27_k93_930058[+1]592-1681;Day27_k93_703582[+2]8636-9542;Day27_k93_1579923.t0[+1]1-400;Day27_k93_1146916.t0[+2]2-344;Day27_k93_994141.t0[+1]115-661;Day27_k93_175992[+0]0-507;Day27_k93_273921.t0[+0]0-513;Day27_k93_1413781.t0[+0]1440-2475;Day27_k93_876869[+1]1-811;Day27_k93_1187013.0[+0]93-1041;Day27_k93_552808[+2]242-593;Day27_k93_60253.t0[+2]572-1136;Day0_k93_1404730[…	UDP-3-O-[3-hydroxymyristoyl] glucosamine N-acyltransferase [EC:2.3.1.191];lpxD	Lipopolysaccharide biosynthesis [PATH:ko00540];Lipopolysaccharide biosynthesis proteins [BR:ko01005]	Protein families: metabolism;Glycan biosynthesis and metabolism
K02020	1.34096e-21	2.0852e-18	1.20398	-0.528985	-3.79668	Down-regulated	17.6809	118	Bison_k93_33225[+0]0-756;Bison_k93_351928.t0[+0]0-288;Day27_k93_1226983.t0[+0]0-768;Day0_k93_895777[+0]306-633;Day27_k93_638446[+0]306-633;Day0_k93_1101238.t0[+0]0-705;Day0_k93_1533722[+1]79-901;Day27_k93_332858.t0[+0]30-822;Day0_k93_187567[+1]1-979;Day0_k93_1315162[+1]181-637;Day0_k93_172520[+1]1-325;Day0_k93_1768320[+2]2-617;Day27_k93_59139.0[+0]0-546;Day0_k93_1066986[+0]0-816;Day27_k93_2109610…	molybdate transport system substrate-binding protein;modA	Transporters [BR:ko02000];ABC transporters [PATH:ko02010]	Membrane transport;Protein families: signaling and cellular processes
K02018	5.13399e-12	3.54816e-09	0.887075	-0.569242	-3.34534	Down-regulated	8.45	47	Day27_k93_1896324[+0]0-750;Day27_k93_1443335.t0[+0]0-660;Day0_k93_274609[+0]0-546;Day27_k93_2109610[+2]719-968;Day0_k93_1325943.t0[+2]902-1142;Day0_k93_267240[+2]590-872;Day0_k93_1392904.t0[+2]968-1367;Day0_k93_1571240.t0[+0]888-1233;Day0_k93_1577318[+0]30-699;Bison_k93_365480.t0[+0]0-243;Day0_k93_1504271[+2]2-440;Day0_k93_709907[+1]1000-1657;Day0_k93_285977[+0]0-387;Day0_k93_1286226[+1]916-1591;…	molybdate transport system permease protein;modB	Transporters [BR:ko02000];ABC transporters [PATH:ko02010]	Membrane transport;Protein families: signaling and cellular processes
K15876	1.42956e-06	0.000523049	0.643552	-0.575024	-2.68728	Down-regulated	3.28146	27	Day0_k93_1309960.t0[+0]0-432;Day27_k93_1875667[+0]0-312;Day27_k93_1923389.t0[+0]0-243;Day0_k93_736762[+0]0-501;Day0_k93_121991[+1]1-520;Day0_k93_1264165.t0[+1]1-382;Day0_k93_475185.t0[+0]0-267;Day0_k93_512064[+1]1-430;Day0_k93_1356399.t0[+0]0-216;Day27_k93_1792318.t0[+0]0-648;Day0_k93_339957[+0]0-519;Day0_k93_267516.t0[+1]1-343;Day0_k93_1352275.t0[+0]0-327;Day0_k93_667883[+0]0-543;Day0_k93_586900…	cytochrome c nitrite reductase small subunit;nrfH	Nitrogen metabolism [PATH:ko00910]	Energy metabolism
K15583	0.000536001	0.0724766	0.477271	-0.345551	-2.03074	Down-regulated	1.1398	37	Day27_k93_1477336.t0[+1]1-685;Day27_k93_237338[+0]0-522;Day27_k93_1346989[+1]1-742;Day27_k93_1869921[+0]0-957;Day0_k93_1687475[+2]2-419;Day27_k93_1051658.t0[+0]1323-1818;Bison_k93_144784[+0]0-732;Day0_k93_569873[+0]0-336;Day27_k93_1691645[+1]334-1189;Day27_k93_1235367[+0]1242-1614;Bison_k93_397990[+2]1616-2318;Day0_k93_122707[+2]5543-7313;Day0_k93_1865057[+2]227-758;Day0_k93_1107986.t0[+0]0-876;D…	oligopeptide transport system ATP-binding protein;oppD	beta-Lactam resistance [PATH:ko01501];ABC transporters [PATH:ko02010];Transporters [BR:ko02000];Quorum sensing [PATH:ko02024]	Cellular community - prokaryotes;Membrane transport;Drug resistance: antimicrobial;Protein families: signaling and cellular processes
K01958	3.40387e-05	0.00861776	0.557332	-0.574191	-2.46842	Down-regulated	2.06461	20	Day27_k93_2096485[+2]2-560;Day27_k93_1568467[+0]0-1203;Day27_k93_526442[+1]1-1159;Day0_k93_1519086.t0[+0]0-801;Bison_k93_42172[+0]0-801;Day27_k93_1557026[+2]62-515;Day0_k93_1349138[+0]0-345;Day0_k93_1709433[+1]1-736;Day0_k93_1465400.t0[+0]0-720;Day0_k93_231511[+0]0-1173;Day0_k93_487506[+0]0-321;Day0_k93_965646[+0]0-714;Day0_k93_1135253.t0[+0]0-885;Day0_k93_218755[+1]1-463;Bison_k93_166501[+1]1-29…	pyruvate carboxylase [EC:6.4.1.1];PC, pyc	Carbon fixation pathways in prokaryotes [PATH:ko00720];Citrate cycle (TCA cycle) [PATH:ko00020];Pyruvate metabolism [PATH:ko00620]	Energy metabolism;Carbohydrate metabolism
